# Supplementary material for: Genetically proxied impaired GIPR signaling and risk of 6 cancers
Source: iScience. 2023 May 9;26(6):106848. doi: 10.1016/j.isci.2023.106848 (PMC10209536; doi:10.1016/j.isci.2023.106848)
Supplement: Table S1. Characteristics of genetic variants used to proxy GIPR signaling and putative mediators, related to Figures 1–5 [file mmc1.xlsx]

## Sheet: Sheet1
Supplementary Table 1: Characteristics of genetic variants used to proxy GIPR signalling and putative mediators
Trait	rsid	Effect Allele	Other Allele	Beta	Standard Error	Effect Allele Frequency	P value
Fasting GIP	rs1800437	C	G	-0.076	0.01	0.26	4.1e-15
2-hour GIP	rs1800437	C	G	-0.072	0.009	0.26	1.6e-17
Bioavailable testosterone	rs10136290	A	G	-0.0162591	0.00257663	0.586342	7.4e-11
	rs10504255	G	A	0.0173977	0.00268685	0.336853	6.1e-10
	rs1050541	T	G	0.0486949	0.00261308	0.44301	1e-79
	rs10757893	A	G	0.0137428	0.00260112	0.575224	9.3e-09
	rs10822163	C	G	0.0310537	0.0025378	0.527229	6.5e-36
	rs10962395	T	C	-0.0141017	0.00261789	0.58258	2.4e-08
	rs11031005	T	C	-0.0229697	0.00362517	0.856342	1.5e-10
	rs1119208	C	T	0.0174527	0.00265984	0.648622	1.2e-11
	rs11235688	G	A	0.0164676	0.00257775	0.583063	7e-12
	rs112635299	G	T	0.102348	0.0088592	0.979033	1.1e-31
	rs113172275	T	C	-0.0491508	0.00511463	0.933866	1.4e-22
	rs113201977	A	G	-0.0267448	0.00325915	0.762183	3.4e-17
	rs113347955	G	A	0.0445837	0.00835395	0.976005	1.2e-08
	rs114165349	G	C	-0.0930986	0.008356	0.976304	3.8e-28
	rs11621792	C	T	-0.0245363	0.00256772	0.547608	1.4e-22
	rs11653686	C	T	0.0656834	0.0044863	0.913205	8.3e-48
	rs11683361	C	G	-0.0222847	0.00320442	0.193463	2.1e-12
	rs117005276	G	A	-0.031136	0.00534264	0.939604	5.8e-09
	rs117327231	C	A	-0.0971595	0.00847888	0.977099	2.8e-31
	rs11784903	T	C	-0.0135555	0.00254887	0.47422	3.6e-08
	rs11879227	A	G	0.0200588	0.00327867	0.816917	1e-09
	rs12078363	T	C	0.0153477	0.00271563	0.681183	4.5e-09
	rs12135478	A	G	-0.0150944	0.00270716	0.668974	8.8e-09
	rs1214759	A	G	-0.018082	0.00271377	0.321282	2.8e-12
	rs12189146	G	A	0.0320071	0.00579861	0.949888	1.8e-08
	rs12458543	T	C	0.0273972	0.00408426	0.89159	4.1e-12
	rs12543598	T	G	0.0199058	0.0025457	0.445787	6.6e-15
	rs12551042	C	T	-0.0132862	0.00256677	0.568108	1.5e-08
	rs12564492	G	A	-0.0153482	0.00276579	0.296789	5e-09
	rs12645584	C	T	-0.0169337	0.00285943	0.268632	3.9e-09
	rs12658172	G	C	0.0303213	0.00351809	0.84181	1.8e-18
	rs12683780	A	C	0.0179481	0.00276798	0.668616	4.7e-12
	rs13030651	G	A	0.0165893	0.00254677	0.448832	7e-12
	rs13153019	T	C	-0.0177496	0.00294469	0.750709	2.3e-09
	rs140584594	A	G	-0.0211557	0.00283135	0.270091	2.4e-13
	rs1432679	C	T	0.0133517	0.00254992	0.446467	4.7e-08
	rs1640272	A	T	0.0211934	0.00280641	0.712846	3.7e-14
	rs168189	C	T	-0.0202832	0.00283846	0.720409	5.4e-13
	rs1688043	C	T	0.0406564	0.0050991	0.0662626	1.9e-16
	rs17245822	A	C	-0.013936	0.00264789	0.626918	3.6e-08
	rs17287714	T	C	0.0220873	0.00395912	0.881885	3.7e-08
	rs17580	T	A	0.0401832	0.00593725	0.952028	6.9e-12
	rs1898882	G	C	-0.0196674	0.00255092	0.55791	1.3e-14
	rs1934923	T	C	-0.0394584	0.00305768	0.220677	1.9e-39
	rs1989147	C	T	0.0235512	0.00322554	0.806791	7e-14
	rs202200760	G	C	0.0627387	0.00714312	0.960954	2.3e-19
	rs2152318	C	T	-0.0317947	0.00293732	0.755294	1.8e-27
	rs2160348	T	C	-0.0318805	0.00287981	0.263929	5.4e-29
	rs2266782	G	A	-0.0161462	0.00255834	0.58318	2.6e-11
	rs2286614	C	T	0.0189663	0.00344189	0.838757	8.7e-09
	rs232089	A	G	0.014596	0.00255147	0.436503	1.8e-08
	rs2397112	A	G	0.0161299	0.00256406	0.573791	4e-10
	rs2587507	T	C	-0.0144984	0.00250708	0.493342	9.6e-09
	rs2602533	C	A	0.0144259	0.00256654	0.416817	1.3e-09
	rs272607	T	G	0.0218401	0.00279723	0.711608	3.8e-16
	rs28495024	G	C	0.0306817	0.00384484	0.875771	3.7e-16
	rs28641793	C	A	-0.0840715	0.0118238	0.988039	6.2e-14
	rs295289	T	A	0.0286651	0.00291008	0.743523	1.2e-23
	rs312023	G	A	0.0154349	0.0025481	0.472271	9.7e-10
	rs34060476	A	G	-0.0284063	0.00372204	0.866617	3.6e-14
	rs34341	A	T	-0.0149201	0.00256487	0.423818	2.9e-09
	rs34872892	A	G	0.0219895	0.00314374	0.791511	1.5e-12
	rs34931250	C	T	0.0399468	0.00528569	0.939244	3.1e-15
	rs351370	C	T	-0.0162176	0.00256394	0.413449	1.5e-10
	rs35783704	G	A	-0.0326591	0.00424371	0.898525	4.7e-16
	rs3732218	G	A	0.0252069	0.00461852	0.918354	3.1e-08
	rs3766922	T	G	0.014617	0.00252592	0.523483	2.8e-08
	rs3771243	G	A	-0.0215542	0.002597	0.610685	3.4e-18
	rs388430	C	T	0.0167293	0.00271149	0.683193	2.6e-10
	rs40270	A	C	-0.0189592	0.00301788	0.226666	4e-10
	rs41301394	C	T	-0.0182629	0.00281468	0.7179	4e-11
	rs4368453	C	T	-0.0170734	0.00278196	0.698323	3.6e-09
	rs45446698	T	G	0.161091	0.00634011	0.958078	5.1e-148
	rs4690098	C	T	-0.0266003	0.00303968	0.764663	4e-18
	rs4712976	C	T	0.0186329	0.00285866	0.732442	3.3e-11
	rs4869893	A	C	-0.0155066	0.00281531	0.718028	1.1e-08
	rs4953716	A	T	-0.0149226	0.00257127	0.422537	5.5e-09
	rs537551388	A	T	-0.0169862	0.0029338	0.749195	8.3e-10
	rs55781920	T	C	-0.0290889	0.00404125	0.888361	2.4e-13
	rs56332871	C	A	0.0298823	0.00285837	0.727843	9.7e-27
	rs573833	T	C	0.0148264	0.0025392	0.463062	4.8e-09
	rs58072681	T	C	-0.0610878	0.00499767	0.929977	8.3e-36
	rs590097	T	G	-0.0339639	0.00264883	0.353532	4.9e-38
	rs6008259	G	A	0.0208006	0.00330997	0.820867	5.3e-11
	rs6020423	C	T	0.0250085	0.0029666	0.759653	2.3e-18
	rs61237993	G	A	-0.0294017	0.0037985	0.872098	1.6e-15
	rs61856128	C	A	0.0346	0.00279843	0.703561	1.4e-36
	rs62025141	A	G	0.0263429	0.00367234	0.855415	1.2e-13
	rs62144584	T	C	0.0188548	0.00284327	0.728206	1.6e-10
	rs62223042	A	G	-0.0153338	0.0026268	0.62527	1.1e-09
	rs62231822	C	T	0.0288713	0.00426074	0.901312	8.3e-12
	rs62263023	T	A	-0.0281185	0.00439876	0.908513	7e-11
	rs62396733	C	T	-0.0213341	0.00368265	0.862883	5.7e-09
	rs629042	G	C	-0.0284066	0.00260543	0.392999	7.4e-29
	rs6486122	C	T	-0.0167011	0.00274032	0.310203	1.7e-09
	rs6684361	T	C	-0.0395286	0.00275514	0.69303	5.4e-48
	rs6788984	A	G	0.0200685	0.00364066	0.856468	2.4e-08
	rs6792725	A	G	0.0172911	0.00282453	0.308073	5e-10
	rs687339	C	T	-0.0395716	0.00302296	0.227026	4.1e-39
	rs6923071	C	T	0.0178044	0.00256872	0.567981	2.9e-12
	rs6995299	T	C	0.0225433	0.00377568	0.138073	1.8e-09
	rs7078330	C	T	-0.0312818	0.00447431	0.912144	5.7e-13
	rs7089122	T	C	0.024365	0.00332118	0.177718	1.7e-14
	rs71633359	T	C	-0.0226012	0.00278725	0.68151	4e-16
	rs7175211	A	G	0.0149778	0.00257921	0.579252	4.2e-09
	rs7175852	C	T	0.0225199	0.00293778	0.752078	3e-14
	rs7183977	T	C	-0.0285915	0.0026794	0.65229	7.8e-27
	rs7248104	G	A	0.0156963	0.00257654	0.58436	4.5e-10
	rs727428	T	C	0.0947823	0.00254019	0.444254	1e-200
	rs7539478	A	T	0.0181101	0.00258423	0.595117	3.4e-12
	rs7633673	G	A	0.018352	0.00257261	0.59422	2.6e-13
	rs7780066	G	A	-0.0227824	0.00312283	0.206958	3.1e-13
	rs78058190	G	A	-0.0408659	0.00649989	0.949418	2e-10
	rs78081080	C	T	-0.0370356	0.00472974	0.920032	5.7e-15
	rs7854368	A	G	0.020781	0.00317642	0.800057	2.4e-12
	rs8046391	G	C	-0.0170855	0.00284538	0.727818	8.8e-10
	rs8089112	A	T	-0.0186131	0.0028444	0.277309	5.6e-11
	rs8112559	C	G	0.0216173	0.00383728	0.874878	5e-09
	rs850294	C	T	-0.0337033	0.00401465	0.886391	5.2e-18
	rs9379084	G	A	-0.0224985	0.00408423	0.884165	2.9e-08
	rs9388769	G	A	-0.0163953	0.00269783	0.326471	3.6e-09
	rs9399469	T	A	-0.0198083	0.00262718	0.377973	2.6e-14
	rs9527	C	T	0.0230347	0.00295955	0.758463	5.9e-15
	rs9895413	C	T	-0.0389976	0.00442539	0.909276	3.1e-18
	rs9987289	A	G	0.0336644	0.00437758	0.0920709	5.5e-15
Total testosterone	rs10108398	A	G	-0.0180668	0.00315609	0.721446	1.1e-08
	rs10147094	A	G	0.0219977	0.0029093	0.614111	6.9e-16
	rs10168169	C	T	-0.0333376	0.00364005	0.187791	5.1e-20
	rs10240258	C	T	0.26797	0.0126594	0.98757	1.7e-101
	rs1032388	T	C	-0.0543709	0.00337718	0.220626	2.5e-61
	rs10799713	G	C	0.0270994	0.00342064	0.21159	9.2e-16
	rs10817260	C	T	0.0429746	0.00364361	0.809595	9.3e-35
	rs10821415	C	A	0.014599	0.00283975	0.578972	1.6e-08
	rs10910476	C	T	0.0168419	0.00282679	0.444104	1.1e-09
	rs11024458	A	G	0.0188637	0.00315866	0.728256	2.3e-10
	rs11031005	T	C	-0.0325862	0.0040209	0.857133	7.2e-17
	rs11125180	T	A	-0.0325068	0.00485223	0.090993	5.4e-12
	rs11128516	A	G	0.0182139	0.00367705	0.822258	2e-08
	rs11191421	C	G	0.0374361	0.00326762	0.758129	4.2e-31
	rs11191801	A	C	0.0234295	0.00307614	0.708091	8.7e-16
	rs1119208	C	T	0.0304668	0.00294263	0.648496	9.8e-26
	rs112635299	G	T	0.0621054	0.0098302	0.979102	2.9e-11
	rs112694713	A	G	0.106962	0.0123977	0.986488	2.4e-19
	rs114834079	C	T	-0.0356004	0.00614821	0.944493	5e-09
	rs11638521	T	C	0.0639626	0.00294418	0.347256	2.6e-110
	rs11673591	A	T	0.0284525	0.00324153	0.25202	5.7e-19
	rs11697333	C	T	-0.0191659	0.00303176	0.325536	1.8e-10
	rs117007168	T	G	-0.0421312	0.00686698	0.956043	1.1e-09
	rs11702562	T	C	-0.0345161	0.00546079	0.919928	1.2e-11
	rs1171617	G	T	-0.0522618	0.00331578	0.232914	5.5e-57
	rs117327231	C	A	-0.173128	0.00940365	0.97721	6.8e-82
	rs11774829	T	A	-0.056025	0.00470328	0.89874	5.8e-32
	rs11782259	A	G	0.0307852	0.00491556	0.910616	1.1e-10
	rs11892043	A	G	0.0215553	0.00314091	0.728129	2.4e-11
	rs12078363	T	C	0.0276185	0.00300307	0.680824	1e-21
	rs1214761	A	G	-0.0311146	0.00300014	0.320968	6.2e-26
	rs1242518	C	T	-0.0204549	0.00322744	0.252568	4.8e-10
	rs12436785	T	C	-0.0300452	0.00284765	0.583273	2.8e-26
	rs12564492	G	A	-0.0195027	0.00305814	0.29676	3.8e-11
	rs1260326	T	C	-0.036635	0.00285729	0.393489	4.7e-39
	rs12658172	G	C	0.0516979	0.00389236	0.841514	5.8e-41
	rs12683780	A	C	0.0308941	0.00306539	0.66843	7.5e-26
	rs12708515	G	C	0.0213711	0.00292469	0.364201	2.1e-14
	rs12925980	T	C	0.020511	0.00296464	0.340203	2.6e-13
	rs13006172	G	A	-0.0188677	0.00292001	0.644277	1.8e-11
	rs13080318	C	T	0.0352638	0.00530188	0.924621	6.2e-11
	rs13153019	T	C	-0.0242892	0.00326337	0.750756	1.5e-14
	rs13184921	T	C	0.0254693	0.00328285	0.753156	7.6e-16
	rs13220350	C	A	0.0245974	0.00286492	0.577344	2.9e-18
	rs13229619	G	A	-0.0537503	0.00416041	0.870632	8.3e-39
	rs13269725	A	G	0.0300107	0.00520359	0.921111	1.8e-08
	rs1362234	A	G	0.0966949	0.0121361	0.985426	1.1e-15
	rs139380031	C	A	0.361833	0.00889029	0.972648	1e-200
	rs143698605	A	G	0.101743	0.0139461	0.988983	4.9e-15
	rs151174000	C	T	0.0781929	0.010353	0.980615	2.8e-15
	rs1660322	T	C	0.0233139	0.00302854	0.686984	4.5e-15
	rs167096	G	T	-0.017315	0.0032098	0.74038	4.3e-10
	rs17045384	C	T	0.0322589	0.00364863	0.816392	1.7e-19
	rs1713426	A	G	-0.0159702	0.00306055	0.696316	1e-08
	rs1716975	T	C	-0.0200871	0.00378259	0.165449	3.7e-08
	rs17201704	T	C	0.0433007	0.00405824	0.858666	2.9e-28
	rs17245822	A	C	-0.0283937	0.00293174	0.627272	2.3e-23
	rs17764067	G	A	0.0207512	0.0034353	0.780329	5.5e-10
	rs1784639	T	A	0.0214668	0.00328989	0.23839	1.2e-09
	rs17882028	C	A	-0.0219919	0.00353732	0.667485	1.7e-08
	rs182972739	T	G	0.0359189	0.00651445	0.927776	2.6e-08
	rs184265581	G	C	-0.132322	0.0127156	0.987643	6.4e-27
	rs1861953	A	G	-0.0168504	0.00282871	0.540347	9.8e-10
	rs1870940	G	A	0.0253915	0.00316285	0.727398	4.9e-17
	rs1872930	C	T	-0.0514302	0.00345157	0.207461	1.7e-54
	rs1939769	A	G	0.0833288	0.00566498	0.0664115	1.3e-51
	rs2002155	G	A	0.0194693	0.00283768	0.533789	1.9e-12
	rs2011425	T	G	0.0334892	0.00519878	0.920604	6.6e-11
	rs2062479	G	C	-0.016408	0.00283567	0.475927	1.8e-08
	rs2074585	G	A	-0.0160303	0.0028023	0.486238	8.8e-09
	rs2113944	C	T	-0.0271852	0.00339595	0.777217	2.7e-15
	rs2126583	G	A	0.0161239	0.00290065	0.629301	1.9e-08
	rs2147419	G	T	-0.018171	0.00312357	0.282126	1.6e-09
	rs2186945	C	T	0.0248856	0.00383656	0.161688	2e-10
	rs2250477	G	C	-0.0545757	0.00324944	0.75516	3.8e-62
	rs230503	G	A	0.0157145	0.00295632	0.348632	2.6e-08
	rs2342307	A	G	0.0296655	0.0029061	0.383156	1.9e-25
	rs2344744	T	G	-0.0178199	0.00283385	0.585319	1.3e-09
	rs2464895	A	C	-0.0214129	0.0033182	0.764458	3e-11
	rs246600	C	T	0.0165079	0.00280486	0.528379	3.4e-10
	rs2608652	C	T	-0.0154434	0.00280613	0.474835	1.3e-08
	rs2801885	A	G	0.0261725	0.00318251	0.729667	6.6e-17
	rs2824138	C	T	0.0259618	0.00364681	0.182318	1.7e-13
	rs28421540	C	A	-0.030872	0.00312095	0.286484	1.9e-24
	rs28612846	G	A	0.0155678	0.00320094	0.743341	4.7e-08
	rs287884	T	A	-0.0186304	0.00283053	0.556105	2.1e-11
	rs2941541	C	T	-0.0197852	0.00293573	0.347048	1.8e-11
	rs3136354	C	T	0.0236592	0.00280615	0.500744	3.5e-18
	rs34163044	C	A	-0.0167088	0.00286235	0.580625	2.7e-09
	rs34269793	T	C	-0.0644978	0.00628075	0.947485	2.3e-25
	rs34931250	C	T	0.0544774	0.00588472	0.93945	3.2e-21
	rs35169377	A	C	0.0184505	0.00299134	0.675396	5.2e-10
	rs35629860	G	A	-0.0206733	0.00323871	0.748876	1.3e-10
	rs36032941	C	A	0.0628496	0.00309867	0.704004	3e-94
	rs36088520	C	T	-0.0283274	0.00460964	0.895845	5.7e-09
	rs371162363	G	A	0.0392154	0.0050198	0.904135	5.6e-15
	rs3765300	G	A	-0.0262765	0.00453782	0.892715	1.9e-09
	rs3814132	G	A	0.0170135	0.00282819	0.561645	8.7e-10
	rs4067	A	G	-0.0242583	0.00397327	0.145378	1.7e-10
	rs4076000	A	C	0.0161813	0.00285652	0.398825	5.1e-09
	rs4245930	G	A	0.0254406	0.00290497	0.367501	1.1e-19
	rs4294422	G	A	0.0193786	0.00290543	0.359334	6.8e-11
	rs437115	T	C	0.0278697	0.00284788	0.564624	4.2e-24
	rs440150	G	A	0.0256632	0.00485064	0.0934089	2.2e-08
	rs4453027	G	T	0.0226255	0.00286029	0.574558	1.4e-15
	rs4464040	C	T	0.0445846	0.00394363	0.850331	4.4e-32
	rs4493564	A	G	0.0193055	0.00293039	0.354493	7.5e-11
	rs4586943	C	A	-0.0184078	0.00312426	0.717888	6.9e-09
	rs4632729	A	G	0.02758	0.00281167	0.54541	2.4e-22
	rs4736359	T	G	0.0370075	0.00282139	0.442771	6.2e-40
	rs4793788	C	A	0.0183068	0.00291493	0.364138	9.5e-11
	rs4804181	C	A	0.0368786	0.00342279	0.220984	1.3e-26
	rs4820829	C	T	0.0575622	0.00933395	0.976727	4.1e-10
	rs4832211	G	T	-0.0220997	0.00310276	0.284933	2.4e-13
	rs4943729	C	A	-0.0154285	0.00280597	0.481602	1.1e-08
	rs4961485	T	C	0.0391398	0.00562895	0.933562	8.9e-14
	rs505237	A	G	-0.0157305	0.0028818	0.383969	3.7e-08
	rs533530496	C	T	0.0907904	0.0151181	0.990912	3.8e-09
	rs537551388	A	T	-0.0278621	0.00325139	0.749786	3.6e-19
	rs57108174	T	C	0.0265789	0.00338016	0.776872	5.2e-16
	rs571084788	T	C	0.0243286	0.00359092	0.807497	1.4e-11
	rs57193974	T	C	-0.0246046	0.00425726	0.877442	1.1e-08
	rs57615517	G	A	0.0171284	0.0030193	0.684568	1.5e-09
	rs58072681	T	C	-0.108156	0.00552004	0.929658	7.9e-86
	rs58723250	C	T	-0.0351228	0.00350056	0.799522	2.2e-23
	rs590097	T	G	-0.0606189	0.00292833	0.353802	1.6e-100
	rs59397130	A	G	-0.056163	0.00881059	0.973739	2.3e-10
	rs59741822	G	A	0.0329755	0.0052356	0.923006	7e-12
	rs6008259	G	A	0.0338188	0.00366768	0.821105	2.2e-22
	rs6020423	C	T	0.0398225	0.003288	0.760288	1.1e-36
	rs6100174	T	C	-0.0204027	0.00289855	0.375156	1.7e-13
	rs61237993	G	A	-0.0399573	0.00420373	0.872067	6.9e-23
	rs61597847	C	T	0.0162346	0.00281465	0.536223	4.8e-10
	rs61661087	T	C	-0.0282982	0.0028069	0.4758	1.6e-24
	rs62059839	C	T	-0.0324826	0.00320301	0.73924	9.5e-24
	rs62223042	A	G	-0.0167341	0.00290694	0.624943	1.2e-09
	rs62231822	C	T	0.0489104	0.00472163	0.901557	5.9e-26
	rs62621812	G	A	-0.0533948	0.0102428	0.979828	1.3e-08
	rs6490696	T	C	-0.0369445	0.00555759	0.0685039	7.8e-11
	rs6684361	T	C	-0.07582	0.00304648	0.693047	7.4e-141
	rs674486	T	C	-0.0176204	0.00294163	0.649606	1.1e-08
	rs6997799	A	C	-0.0235558	0.00333024	0.765531	5.8e-13
	rs72660136	T	C	0.0604855	0.00773718	0.965948	4.9e-16
	rs72693130	G	A	-0.0311903	0.00592306	0.937362	2.9e-08
	rs72731535	G	A	0.0253928	0.00367408	0.822269	9.1e-12
	rs7342537	A	G	-0.106873	0.0105852	0.981933	2.8e-24
	rs7519368	T	A	0.0334167	0.00314105	0.727188	3.1e-25
	rs75217853	G	A	-0.0350023	0.00474136	0.902075	1.3e-14
	rs75287599	C	T	-0.0432724	0.00526603	0.922676	1.7e-17
	rs7529520	C	G	0.0183162	0.00280949	0.485959	6.2e-12
	rs7530117	T	C	0.0177946	0.00294513	0.369459	1.3e-09
	rs7573187	A	T	0.0189785	0.00280806	0.534724	1.3e-11
	rs7575635	C	T	0.037891	0.00353591	0.805662	1.4e-27
	rs75954926	A	G	-0.0158868	0.00297319	0.345517	2.4e-08
	rs7618363	C	G	0.0370916	0.00383465	0.841085	1.2e-21
	rs76299412	G	A	-0.0349073	0.00392937	0.847386	2e-20
	rs7633673	G	A	0.0255585	0.00284762	0.593857	7.5e-20
	rs76505784	T	C	0.0710119	0.00793762	0.966593	1.5e-18
	rs7673027	T	A	-0.0220956	0.0034072	0.784102	4.6e-11
	rs7705845	C	T	0.0159802	0.00285507	0.407954	1.9e-08
	rs77822621	C	T	-0.0479737	0.00700315	0.957779	9.3e-14
	rs78417158	C	G	-0.0196505	0.00309507	0.713544	1.3e-10
	rs784420	A	G	-0.0390185	0.00308616	0.7113	1.2e-39
	rs7918084	C	T	-0.0270055	0.00281825	0.450731	1.3e-21
	rs79273053	G	A	0.061303	0.0109249	0.983032	1.6e-08
	rs80147006	G	C	0.0684045	0.0087315	0.972737	5.3e-16
	rs8044588	C	G	0.0284528	0.00493491	0.0886077	1.5e-09
	rs8093038	T	C	0.0526021	0.00465891	0.898115	3.7e-32
	rs8111359	C	T	0.0597743	0.00484385	0.904763	1.1e-35
	rs8126001	C	T	-0.0196947	0.00281794	0.51007	6.3e-13
	rs8184986	A	T	0.023426	0.00415414	0.865764	2.4e-08
	rs850293	A	C	-0.0473374	0.00447744	0.888239	1.8e-27
	rs873779	C	T	0.0164017	0.00289368	0.371709	1.8e-09
	rs9272779	T	C	0.0251746	0.00284947	0.593473	8.8e-19
	rs9399469	T	A	-0.0266287	0.00290722	0.377382	2.1e-19
	rs9457466	A	T	0.0170004	0.00290905	0.36269	1.5e-09
	rs9506725	T	C	0.0523465	0.00290608	0.629106	4.8e-73
	rs9599996	T	G	0.0174262	0.00287855	0.598724	2.1e-10
	rs961566	C	T	0.0181078	0.00339336	0.220843	2.9e-08
	rs9638084	A	G	-0.0206264	0.00285226	0.396471	1.3e-13
	rs9687846	G	A	0.0263617	0.00350449	0.800305	3.6e-12
	rs9850919	C	T	0.0201136	0.00285577	0.405319	2.8e-13
	rs9853922	C	A	-0.0539381	0.00866744	0.973258	1.8e-10
	rs9872340	A	C	-0.0178104	0.00291734	0.639107	3.4e-10
Type 2 diabetes (adjusted for BMI)	rs10244051	G	T	0.0479	0.0062	0.5509	7.86502e-18
	rs10758593	A	G	0.0393	0.0062	0.4236	2.55682e-11
	rs1077394	T	C	0.0369	0.0068	0.6477	3.91598e-08
	rs10830963	G	C	0.0829	0.0072	0.2869	9.44496e-30
	rs10906115	G	A	-0.0339	0.0063	0.3963	4.95804e-08
	rs10965250	A	G	-0.1298	0.0093	0.1788	3.71279e-46
	rs11603334	A	G	-0.0881	0.009	0.1519	1.72306e-24
	rs11708067	G	A	-0.0839	0.0078	0.2042	9.32395e-31
	rs12571751	G	A	-0.0559	0.0062	0.4614	3.13834e-22
	rs1260326	C	T	0.0543	0.0065	0.6377	3.18493e-18
	rs13133548	A	G	0.0334	0.0066	0.4914	4.99505e-08
	rs13266634	T	C	-0.0897	0.0068	0.3023	1.30107e-47
	rs13389219	T	C	-0.0715	0.007	0.3778	1.32099e-29
	rs1359790	A	G	-0.0585	0.0073	0.2658	1.34307e-15
	rs1558902	A	T	0.0461	0.0067	0.3701	2.12501e-10
	rs16826069	G	A	0.0465	0.0079	0.2135	6.96996e-09
	rs1801212	A	G	0.063	0.0073	0.7576	7.09088e-21
	rs1801282	G	C	-0.0916	0.011	0.1131	2.67609e-19
	rs2237895	C	A	0.0797	0.0066	0.4082	1.82894e-38
	rs2395163	C	T	0.0488	0.0078	0.1995	1.721e-09
	rs243021	A	G	0.0402	0.0065	0.4787	4.59515e-11
	rs2796441	A	G	-0.04	0.0063	0.4114	4.86071e-11
	rs28265	G	C	-0.0885	0.0126	0.0747	4.44529e-14
	rs2943641	C	T	0.0603	0.0069	0.6722	1.42791e-18
	rs340874	C	T	0.0486	0.0063	0.4987	1.40508e-15
	rs35658696	G	A	0.1222	0.0175	0.0455	7.44218e-15
	rs35720761	T	C	-0.0721	0.0104	0.103	8.31189e-16
	rs4402960	T	G	0.0919	0.0066	0.3355	8.31381e-49
	rs4457053	A	G	-0.0466	0.0075	0.7359	3.67875e-13
	rs4502156	C	T	-0.04	0.0065	0.483	9.55213e-11
	rs459193	G	A	0.0537	0.0072	0.6938	6.70656e-15
	rs4607103	T	C	-0.0415	0.0069	0.2887	6.75896e-10
	rs4812831	A	G	0.0587	0.01	0.1299	1.32099e-08
	rs5015480	T	C	-0.0709	0.0065	0.4618	1.35988e-30
	rs516946	C	T	0.0652	0.0076	0.7813	9.32395e-20
	rs5219	C	T	-0.063	0.0065	0.6342	1.523e-22
	rs58542926	T	C	0.0836	0.0116	0.0765	3.35583e-15
	rs60980157	T	C	-0.0615	0.0079	0.2331	6.63437e-16
	rs6813195	T	C	-0.0461	0.007	0.3127	1.53285e-12
	rs6905288	A	G	0.0401	0.0065	0.6012	5.77298e-11
	rs7177055	A	G	0.0528	0.0072	0.6527	5.65197e-14
	rs7202877	G	T	-0.0726	0.0099	0.112	3.14268e-14
	rs730497	A	G	0.0413	0.0084	0.1605	3.06902e-08
	rs731839	A	G	-0.0443	0.0067	0.6357	7.42164e-13
	rs738409	G	C	0.0447	0.0073	0.2387	2.76694e-11
	rs7501939	C	T	-0.0622	0.0064	0.6249	2.38177e-24
	rs7756992	G	A	0.1073	0.0067	0.3211	1.32587e-61
	rs7903146	T	C	0.241	0.0069	0.2635	1e-200
	rs8042680	A	C	0.0427	0.0068	0.4411	1.66399e-10
	rs8108269	G	T	0.0543	0.0072	0.3277	5.15347e-16
	rs864745	C	T	-0.0701	0.0065	0.4534	2.87276e-30
	rs9379084	A	G	-0.0946	0.0129	0.1126	1.46893e-17
	rs9388489	G	A	0.0345	0.0067	0.5131	1.187e-08
	rs972283	G	A	0.0473	0.007	0.5647	1.50904e-12
2-hour glucose	rs112824462	A	G	-0.0584	0.0102	0.276	6.732e-09
	rs11708067	A	G	0.0872	0.0093	0.823	1.979e-22
	rs117643180	A	C	0.234	0.0327	0.033	7.308e-14
	rs1260326	T	C	0.0486	0.0078	0.413	5.929e-12
	rs12692738	T	C	0.0486	0.009	0.735	2.716e-08
	rs150111048	A	G	-0.0596	0.0089	0.751	1.138e-11
	rs17271305	A	G	-0.0587	0.0077	0.591	2.883e-14
	rs1800437	C	G	0.1004	0.0099	0.208	4.788e-26
	rs2126259	T	C	-0.0716	0.0121	0.091	2.976e-10
	rs4148646	C	G	0.0397	0.0078	0.336	4.386e-08
	rs7903146	T	C	0.0854	0.0087	0.307	2.793e-26
	rs878521	A	G	0.099	0.0094	0.249	1.254e-28
BMI	rs10063055	T	C	0.0136775	0.00226991	0.253365	1.7e-09
	rs10099330	G	A	0.0124247	0.00198907	0.45285	4.20001e-10
	rs10160769	C	G	-0.0155862	0.00242199	0.21751	1.2e-10
	rs10169594	C	T	0.0121875	0.00205506	0.363139	2.99999e-09
	rs10182416	G	A	0.0130378	0.00197134	0.512223	3.69999e-11
	rs10423928	A	T	-0.0340136	0.00249869	0.194358	3.40017e-42
	rs10510025	T	C	0.0175643	0.00229886	0.247013	2.19989e-14
	rs1064213	A	G	0.0149301	0.00197196	0.478377	3.69999e-14
	rs10742752	C	T	0.0117979	0.00202961	0.612239	6.1e-09
	rs10756714	G	A	-0.0207862	0.00199408	0.444196	1.9002e-25
	rs10756792	T	C	-0.0190582	0.00227201	0.742901	4.90004e-17
	rs10760277	T	C	0.0138734	0.00203825	0.385049	1e-11
	rs10780248	A	G	-0.0121232	0.00199415	0.559454	1.2e-09
	rs1078141	T	C	0.0142239	0.00205862	0.383867	4.90004e-12
	rs10799778	G	T	-0.0182237	0.00264876	0.833718	6.00067e-12
	rs10809621	G	C	-0.0125305	0.00207043	0.350143	1.40001e-09
	rs10824211	T	C	0.0207688	0.00286631	0.139491	4.30031e-13
	rs10832778	G	C	0.0115628	0.00203985	0.623038	1.40001e-08
	rs10887578	C	G	0.0133212	0.00198909	0.497499	2.09991e-11
	rs10927006	C	T	-0.0168156	0.00281467	0.143704	2.30001e-09
	rs10965698	T	C	-0.0112741	0.002052	0.369897	3.89996e-08
	rs10989067	A	G	0.0169514	0.00212349	0.31593	1.39991e-15
	rs11001963	T	C	0.0116794	0.00201921	0.581338	7.29995e-09
	rs11009685	T	C	-0.0130834	0.00230766	0.244096	1.40001e-08
	rs11012732	G	A	0.0216425	0.00210126	0.331683	7.10068e-25
	rs11079849	T	C	-0.020093	0.00211163	0.328531	1.80011e-21
	rs11099020	T	C	-0.0142038	0.00206202	0.640609	5.60015e-12
	rs11122450	G	T	-0.0116316	0.00202425	0.611739	9.09997e-09
	rs11134679	G	A	0.0182459	0.00213286	0.684753	1.20005e-17
	rs11150745	G	A	-0.0211611	0.00212961	0.317711	2.90001e-23
	rs111598585	T	C	-0.0142245	0.00243798	0.208671	5.39995e-09
	rs11165643	T	C	0.0193319	0.00200337	0.590103	4.90004e-22
	rs111689389	C	G	-0.0136706	0.00219522	0.282614	4.70002e-10
	rs11218510	A	G	-0.0144616	0.00202121	0.40047	8.4004e-13
	rs11250094	C	G	-0.0202907	0.00199209	0.548052	2.29985e-24
	rs113079574	T	C	-0.0155896	0.00251598	0.19279	5.80003e-10
	rs113603865	T	C	0.0186013	0.00242689	0.21205	1.80011e-14
	rs113624107	A	G	0.0150461	0.00236876	0.22586	2.1e-10
	rs11525873	C	T	-0.0239781	0.00333603	0.097701	6.59933e-13
	rs11607476	C	A	0.015712	0.00199179	0.486574	3.10027e-15
	rs11630647	A	G	-0.012674	0.00228082	0.251739	2.69998e-08
	rs11634851	G	C	0.0118671	0.00198456	0.465442	2.19999e-09
	rs116374395	A	G	0.0318817	0.00536236	0.035444	2.80001e-09
	rs11642090	C	T	0.0114184	0.00205925	0.373536	2.90001e-08
	rs11656076	A	G	-0.0154285	0.00237054	0.224774	7.59976e-11
	rs1167311	A	G	-0.0192649	0.00213109	0.681309	1.59993e-19
	rs11675464	G	A	0.0119751	0.00198558	0.562988	1.6e-09
	rs11691869	A	C	-0.0193158	0.00205562	0.362038	5.60015e-21
	rs11699828	A	G	-0.0335418	0.00582677	0.035832	8.60003e-09
	rs11709402	G	A	0.0228192	0.00220796	0.278732	4.90004e-25
	rs117118217	C	G	0.0448186	0.00788004	0.017711	1.29999e-08
	rs117342986	T	C	0.0365794	0.00646781	0.026415	1.6e-08
	rs11757278	C	T	-0.0146269	0.00214834	0.303879	9.8992e-12
	rs11778219	G	A	0.015796	0.0026874	0.163123	4.20001e-09
	rs118136827	T	G	-0.0132582	0.0022019	0.281086	1.7e-09
	rs11919665	T	A	-0.0127854	0.00211292	0.679775	1.40001e-09
	rs12001437	C	T	0.0121836	0.00205069	0.367678	2.80001e-09
	rs12072739	G	A	0.0157008	0.00236691	0.224478	3.29989e-11
	rs12088284	T	C	0.0139317	0.00214854	0.300838	8.9002e-11
	rs12089815	A	G	-0.0123121	0.00198606	0.54861	5.69994e-10
	rs12140153	T	G	-0.033075	0.0034589	0.094252	1.20005e-21
	rs12149660	A	G	-0.0227338	0.00311586	0.114956	2.99985e-13
	rs12259464	A	G	0.0130895	0.00198686	0.48447	4.49987e-11
	rs12273545	T	C	0.0248393	0.00428551	0.056505	6.80002e-09
	rs1229984	C	T	0.037357	0.00599385	0.972775	4.60002e-10
	rs12364470	G	T	0.0192705	0.0026658	0.164556	4.90004e-13
	rs12440603	T	C	0.0139285	0.0020011	0.433693	3.40017e-12
	rs12459368	G	A	-0.0170141	0.00223235	0.268203	2.49977e-14
	rs12462975	A	G	0.0195822	0.00212071	0.329692	2.60016e-20
	rs12507026	T	A	0.0289896	0.0019931	0.43475	6.29941e-48
	rs12541408	C	T	-0.0143261	0.00212723	0.31742	1.59993e-11
	rs1266874	G	A	0.0140966	0.0020712	0.349619	1e-11
	rs12681792	A	C	0.0148693	0.00251693	0.1926	3.50002e-09
	rs12692596	T	C	0.0130872	0.00203738	0.37185	1.29999e-10
	rs12696039	G	A	-0.0152802	0.0027705	0.149405	3.50002e-08
	rs1286058	A	T	0.0149126	0.00216922	0.703747	6.20012e-12
	rs12881629	G	A	0.0220748	0.00358929	0.08265	7.69999e-10
	rs12921986	G	A	0.0203327	0.0036983	0.077984	3.79997e-08
	rs12937411	T	C	-0.017187	0.00201383	0.408167	1.39991e-17
	rs1296328	C	A	-0.018862	0.001999	0.559032	3.90032e-21
	rs12974458	T	C	0.0152466	0.00199717	0.543175	2.29985e-14
	rs13012070	A	G	-0.0136501	0.00234795	0.228388	6.1e-09
	rs13033310	A	G	0.012611	0.0022826	0.25276	3.29997e-08
	rs13097918	A	T	0.0145561	0.0024161	0.212315	1.7e-09
	rs13107325	T	C	0.0475799	0.00375479	0.07492	8.49963e-37
	rs13176429	C	T	0.0141555	0.00213122	0.687609	3.10027e-11
	rs1320251	T	C	-0.0180321	0.00199407	0.454791	1.50003e-19
	rs13218383	G	C	-0.0144025	0.00209236	0.335132	5.79963e-12
	rs1322842	G	A	-0.0131292	0.00203539	0.609274	1.09999e-10
	rs13248187	C	T	0.015764	0.00224155	0.268557	1.99986e-12
	rs1327259	G	A	-0.0148532	0.00203363	0.387722	2.80027e-13
	rs13291723	A	G	0.0110318	0.00199876	0.570683	3.40001e-08
	rs1330199	T	G	-0.0117509	0.00198642	0.483137	3.29997e-09
	rs13420048	A	C	-0.0154817	0.00205272	0.365037	4.60045e-14
	rs13427822	G	A	-0.0181515	0.00224142	0.271198	5.60015e-16
	rs1346841	A	G	-0.013056	0.0020172	0.405041	9.70063e-11
	rs1360201	T	C	0.0130075	0.00197747	0.481546	4.79954e-11
	rs13642	T	A	-0.0161363	0.00205695	0.360654	4.30031e-15
	rs140159717	T	C	-0.0246882	0.00370967	0.082292	2.80027e-11
	rs1438945	A	T	-0.0133824	0.00219791	0.715119	1.09999e-09
	rs1441264	A	G	0.0179033	0.00205854	0.593681	3.40017e-18
	rs1451963	T	G	0.022201	0.00360585	0.082266	7.39997e-10
	rs1454687	G	C	-0.0207916	0.00197396	0.515371	6.09958e-26
	rs145981104	G	A	0.022711	0.00404552	0.063711	2e-08
	rs146569428	A	G	0.0139533	0.00248571	0.200749	2e-08
	rs1471093	A	G	0.0134619	0.00203996	0.616663	4.10015e-11
	rs1471740	C	T	0.0193576	0.00225404	0.7405	8.9002e-18
	rs147568678	C	T	-0.0133327	0.00233034	0.23807	1.09999e-08
	rs1477290	C	T	0.0337772	0.00289815	0.136947	2.19989e-31
	rs1503526	C	T	0.0154308	0.00197681	0.480077	5.90065e-15
	rs156201	C	G	0.0131899	0.00228932	0.753455	8.30004e-09
	rs156914	A	G	0.0111552	0.00197308	0.491786	1.6e-08
	rs1582931	A	G	-0.0133419	0.0019956	0.473242	2.29985e-11
	rs1608113	T	A	-0.0117766	0.00205086	0.364998	9.29994e-09
	rs1609010	G	A	0.0209773	0.0019963	0.565728	7.89951e-26
	rs16916303	G	A	-0.0192369	0.00307931	0.119736	4.20001e-10
	rs17056301	C	T	0.0135831	0.0022697	0.256425	2.19999e-09
	rs17132130	C	G	-0.0178418	0.00238564	0.221467	7.50067e-14
	rs17149254	C	T	-0.0213507	0.00255804	0.804854	7.00003e-17
	rs17289010	G	A	-0.0134661	0.00210438	0.32787	1.6e-10
	rs17399739	G	A	0.0270713	0.00391006	0.068893	4.40048e-12
	rs17446299	G	C	0.0153235	0.00266515	0.165544	8.9e-09
	rs17544384	C	T	0.0140931	0.00241434	0.210864	5.30005e-09
	rs17668356	G	C	-0.0230543	0.00279318	0.146029	1.50003e-16
	rs17770336	T	C	0.0242931	0.00211161	0.322437	1.29987e-30
	rs1778830	A	G	0.0140775	0.00205596	0.362165	7.50067e-12
	rs1788808	G	A	-0.020404	0.00198255	0.49478	7.70016e-25
	rs1793636	C	G	-0.0133343	0.0021408	0.309144	4.70002e-10
	rs1805123	G	T	-0.0167569	0.00229711	0.245301	2.99985e-13
	rs1834144	A	C	-0.0140112	0.00205213	0.373192	8.60003e-12
	rs1860750	A	T	0.0117038	0.00198192	0.510958	3.50002e-09
	rs1861410	T	C	-0.0212558	0.00198918	0.555423	1.20005e-26
	rs1884897	G	A	0.020001	0.00205634	0.627378	2.29985e-22
	rs1919243	C	T	0.0116759	0.00200175	0.487406	5.49997e-09
	rs1967772	A	G	-0.0170434	0.00220377	0.285117	1e-14
	rs2035936	T	G	0.0370863	0.00435778	0.055892	1.69981e-17
	rs2051559	C	T	0.0204078	0.00291963	0.13254	2.80027e-12
	rs2075466	C	G	0.0132903	0.00223627	0.267182	2.80001e-09
	rs2102278	G	A	0.0118583	0.0021139	0.322486	2e-08
	rs2133561	T	A	-0.014097	0.00204744	0.611084	5.79963e-12
	rs213518	C	T	0.0157894	0.00280491	0.145608	1.79999e-08
	rs2153740	G	A	-0.0112551	0.00199313	0.479914	1.6e-08
	rs215634	G	A	-0.0155223	0.00203492	0.611879	2.39994e-14
	rs2172131	C	T	-0.0149382	0.00200386	0.578723	8.99912e-14
	rs217672	C	A	0.0170155	0.00223046	0.271741	2.39994e-14
	rs2192158	G	A	-0.015012	0.00198302	0.553308	3.69999e-14
	rs2216931	A	C	0.0169109	0.00208587	0.661966	5.19996e-16
	rs2234458	T	C	-0.0203841	0.00205579	0.639519	3.59998e-23
	rs2248551	A	G	0.0146523	0.00266497	0.164522	3.79997e-08
	rs2253310	G	C	0.0173213	0.00204115	0.626099	2.09991e-17
	rs2289379	T	C	-0.0152765	0.00202952	0.395648	5.19996e-14
	rs2307111	C	T	-0.0280042	0.00202203	0.395025	1.29987e-43
	rs2342892	G	T	-0.0126972	0.00197715	0.516212	1.29999e-10
	rs2381404	C	T	0.0139664	0.00229974	0.243837	1.29999e-09
	rs2383377	A	G	0.0161287	0.00293564	0.130687	3.89996e-08
	rs2396625	A	T	-0.018919	0.00201335	0.421331	5.60015e-21
	rs2398861	G	A	0.0179932	0.00226733	0.259169	2.09991e-15
	rs2425816	A	G	0.0122284	0.00201106	0.415111	1.2e-09
	rs2433733	A	G	-0.0171805	0.00210907	0.677659	3.80014e-16
	rs2439823	G	A	0.0191998	0.00199108	0.545612	5.30029e-22
	rs2482356	C	T	-0.0113511	0.00199506	0.429018	1.29999e-08
	rs2512892	C	T	0.0129468	0.00199819	0.566085	9.20026e-11
	rs252761	T	G	-0.0115046	0.00201769	0.587966	1.2e-08
	rs2568958	A	G	0.0222928	0.00201204	0.603656	1.59993e-28
	rs2569993	C	T	0.01267	0.00212202	0.320327	2.39999e-09
	rs2606228	C	A	-0.0138791	0.00208379	0.646368	2.70023e-11
	rs2616143	A	G	-0.0138738	0.00212547	0.319862	6.70039e-11
	rs2618039	T	A	0.0143963	0.0020317	0.381481	1.39991e-12
	rs2678204	G	T	0.024161	0.00208158	0.340162	3.80014e-31
	rs2725371	G	A	-0.0160301	0.00215845	0.696115	1.10002e-13
	rs2791643	T	C	-0.0133837	0.00231332	0.761794	7.19996e-09
	rs28350	G	A	-0.0180335	0.00258234	0.820684	2.90001e-12
	rs28366156	C	T	-0.0264826	0.00292978	0.130595	1.59993e-19
	rs2837996	C	T	0.0126647	0.00207859	0.651408	1.09999e-09
	rs28404639	T	C	-0.0117129	0.00205533	0.366041	1.2e-08
	rs28489620	A	G	-0.0153737	0.00220025	0.290349	2.80027e-12
	rs28568418	A	G	-0.0182825	0.00320812	0.107636	1.2e-08
	rs2861685	C	T	-0.0171274	0.00199763	0.411984	1e-17
	rs28670671	C	T	-0.0124638	0.00226426	0.286024	3.69999e-08
	rs2870111	T	C	-0.0157151	0.00201912	0.412066	7.10068e-15
	rs2875762	C	G	0.015339	0.0023121	0.242953	3.29989e-11
	rs2899644	T	C	0.0149659	0.0023609	0.229995	2.30001e-10
	rs2920503	T	C	-0.0140307	0.00219666	0.285413	1.7e-10
	rs2962334	T	G	0.0432552	0.00703547	0.020065	7.79992e-10
	rs3213943	A	C	-0.0179406	0.00288163	0.131525	4.79999e-10
	rs32421	T	A	0.0132315	0.00237757	0.224315	2.59998e-08
	rs329118	T	C	-0.0165734	0.0020038	0.419409	1.29987e-16
	rs329651	T	G	0.0157218	0.00250202	0.803977	3.29997e-10
	rs34045288	T	C	0.0234784	0.00209371	0.334435	3.50026e-29
	rs34153025	C	T	-0.0389151	0.00678155	0.022158	9.59997e-09
	rs34234296	A	G	-0.014947	0.00204032	0.392437	2.39994e-13
	rs34481751	A	C	-0.0185029	0.00270404	0.165329	7.8001e-12
	rs34517439	A	C	0.038848	0.00304983	0.121787	3.59998e-37
	rs34696181	C	T	0.0114345	0.00198283	0.476084	8.10009e-09
	rs347551	G	C	0.013865	0.00201085	0.472268	5.40008e-12
	rs34811474	A	G	-0.0285293	0.00234269	0.230756	4.10015e-34
	rs349071	A	G	-0.0133062	0.00198231	0.500388	1.9002e-11
	rs35154326	G	A	-0.0130427	0.00223442	0.274044	5.30005e-09
	rs35364449	T	C	0.0217069	0.00318335	0.109739	9.20026e-12
	rs355777	C	G	0.0152715	0.00201314	0.407537	3.29989e-14
	rs35697587	A	G	-0.0164677	0.00198067	0.508121	9.20026e-17
	rs35697691	G	C	0.0230305	0.00352223	0.089346	6.20012e-11
	rs35809007	A	G	-0.0171009	0.00205627	0.363205	9.09913e-17
	rs35957544	T	G	-0.0196429	0.00200438	0.574316	1.10002e-22
	rs36007635	A	G	-0.021045	0.00286788	0.137698	2.19989e-13
	rs36061954	T	C	0.0128445	0.00201928	0.398747	2e-10
	rs3764625	G	T	-0.0117714	0.00201523	0.587594	5.19996e-09
	rs3784710	C	T	-0.0297067	0.00236042	0.226602	2.49977e-36
	rs3803286	G	A	-0.0186417	0.00209828	0.666815	6.4003e-19
	rs3807566	T	G	-0.0120727	0.00199583	0.43832	1.5e-09
	rs3814883	T	C	0.0240107	0.00198424	0.482402	1e-33
	rs3845344	T	C	0.0163609	0.00201927	0.391115	5.40008e-16
	rs3851998	G	C	-0.0136071	0.00226874	0.743064	2e-09
	rs3866805	A	C	0.0117835	0.00206546	0.355683	1.2e-08
	rs3901286	A	C	-0.0225553	0.00275602	0.15244	2.70023e-16
	rs3902951	G	T	0.0141019	0.00235267	0.237151	2e-09
	rs3935190	A	G	-0.0144864	0.00199701	0.536784	4.00037e-13
	rs394608	C	T	0.0186353	0.00199484	0.537697	9.49948e-21
	rs396755	G	C	-0.0123639	0.00199937	0.571164	6.29999e-10
	rs40071	C	T	-0.0261666	0.00258163	0.179536	3.80014e-24
	rs4017425	T	C	-0.0125817	0.00198035	0.470208	2.1e-10
	rs4055791	T	C	-0.0178082	0.00200801	0.416804	7.39946e-19
	rs406388	G	C	0.015973	0.00260181	0.177266	8.30004e-10
	rs41279738	G	T	0.0684263	0.0062225	0.025988	4.00037e-28
	rs4148155	G	A	-0.0229681	0.00310659	0.113268	1.39991e-13
	rs4261944	G	T	0.0138553	0.00205652	0.364935	1.59993e-11
	rs4284600	C	T	0.0119673	0.00199506	0.467122	2e-09
	rs429343	G	A	-0.0173795	0.00199729	0.576573	3.29989e-18
	rs429358	C	T	-0.0266723	0.00274373	0.154166	2.39994e-22
	rs4307239	G	A	0.0121413	0.00198816	0.458941	1e-09
	rs4419475	T	A	0.011487	0.0020106	0.407327	1.09999e-08
	rs4444317	G	A	-0.0161604	0.00242104	0.216141	2.49977e-11
	rs4456769	T	C	0.0146111	0.00210138	0.333444	3.59998e-12
	rs4477562	T	C	0.0296118	0.00298011	0.128644	2.90001e-23
	rs4482463	A	C	-0.0313175	0.00370692	0.923002	2.99985e-17
	rs45486197	A	G	0.025766	0.00403737	0.065685	1.7e-10
	rs4605363	C	A	0.0163638	0.00207733	0.341595	3.29989e-15
	rs4648450	A	C	-0.014837	0.00198775	0.466824	8.4004e-14
	rs4658403	T	C	-0.0188877	0.00264997	0.833659	1e-12
	rs4672338	T	C	0.0135646	0.00208669	0.336228	8.00018e-11
	rs4722398	T	C	0.0186993	0.00287545	0.136137	7.89951e-11
	rs4737188	T	A	-0.0124447	0.00198274	0.473864	3.50002e-10
	rs4790292	A	C	-0.0254509	0.00275603	0.153693	2.60016e-20
	rs4820410	G	A	-0.0177457	0.00208527	0.345317	1.69981e-17
	rs4832298	T	C	-0.015965	0.00212268	0.686142	5.40008e-14
	rs4858940	C	T	0.0229281	0.00309976	0.885569	1.39991e-13
	rs4876611	G	A	0.0197549	0.00220502	0.720243	3.29989e-19
	rs4929923	C	T	0.0189424	0.00206436	0.645204	4.49987e-20
	rs5011579	G	C	0.0140268	0.00219322	0.715152	1.6e-10
	rs512121	C	T	-0.0159359	0.00252176	0.192054	2.59998e-10
	rs529200	G	A	0.0168965	0.0019785	0.527829	1.29987e-17
	rs539515	C	A	0.0495291	0.0024426	0.204942	1.99986e-91
	rs55707359	G	T	0.0531292	0.00812381	0.015432	6.20012e-11
	rs55714539	C	A	0.0175719	0.00210043	0.343587	6.00067e-17
	rs55769038	A	G	0.0160961	0.00201096	0.590384	1.20005e-15
	rs558887	G	A	-0.0129976	0.00214881	0.307507	1.5e-09
	rs559231	T	G	0.0134907	0.00203562	0.393053	3.40017e-11
	rs56038322	A	G	0.0139276	0.00214833	0.31062	8.99912e-11
	rs56094641	G	A	0.0734967	0.00201412	0.404564	1e-200
	rs56133507	G	T	0.0137622	0.00247385	0.196875	2.69998e-08
	rs56143236	T	C	0.0126667	0.00226533	0.256388	2.30001e-08
	rs56161855	T	A	0.0224575	0.00291784	0.132847	1.39991e-14
	rs56203622	C	T	0.0179769	0.00280183	0.145529	1.40001e-10
	rs56352336	C	T	-0.016327	0.00275021	0.154894	2.90001e-09
	rs56399737	T	C	-0.0161325	0.00199646	0.449124	6.4003e-16
	rs56858768	A	G	0.0159188	0.00217378	0.296861	2.39994e-13
	rs56893062	G	T	0.0125141	0.00215383	0.303342	6.19998e-09
	rs56930105	T	C	0.0157557	0.00286187	0.139295	3.69999e-08
	rs57636386	C	T	-0.0412553	0.00358326	0.08383	1.10002e-30
	rs57989773	C	T	0.0133488	0.00236315	0.244995	1.6e-08
	rs58862095	T	C	-0.0229877	0.00200786	0.419266	2.39994e-30
	rs59068084	T	G	0.0110552	0.00201048	0.410232	3.79997e-08
	rs59086897	A	T	0.033385	0.00196986	0.487541	1.99986e-64
	rs59227842	G	A	0.0229675	0.00215313	0.31149	1.50003e-26
	rs594024	C	T	-0.0146771	0.00199081	0.554162	1.69981e-13
	rs6023655	G	A	-0.0147346	0.00234997	0.765741	3.59998e-10
	rs60764613	T	G	0.02099	0.00282688	0.144883	1.10002e-13
	rs61740466	A	G	-0.0135153	0.00231885	0.237203	5.60003e-09
	rs61813324	T	C	0.0290259	0.00292038	0.135728	2.80027e-23
	rs61828641	A	G	0.0224585	0.00315913	0.10925	1.20005e-12
	rs61871615	T	C	-0.0267159	0.00359269	0.091551	1e-13
	rs61903695	G	A	0.0166235	0.00227115	0.254964	2.49977e-13
	rs61992671	G	A	-0.0161925	0.00206924	0.49195	5.10035e-15
	rs62007782	A	G	-0.0167007	0.00224215	0.265091	9.3994e-14
	rs62020775	A	T	-0.0165665	0.0028635	0.14168	7.19996e-09
	rs62072006	C	A	0.0156492	0.00282374	0.144541	2.99999e-08
	rs62107261	C	T	-0.0911559	0.00460882	0.048327	4.60045e-87
	rs62176243	T	A	-0.0149699	0.00228878	0.244987	6.09958e-11
	rs62190049	C	G	-0.0111798	0.00203614	0.390446	4e-08
	rs62241847	G	A	-0.0124263	0.00212897	0.314443	5.30005e-09
	rs62246311	A	G	0.0207539	0.00325487	0.102364	1.79999e-10
	rs62379271	G	T	0.0117237	0.00200557	0.578511	5e-09
	rs62407562	A	T	0.0144393	0.00222463	0.268584	8.49963e-11
	rs6265	T	C	-0.0399185	0.00252719	0.188472	3.29989e-56
	rs6430068	A	G	0.0186066	0.0031882	0.108559	5.30005e-09
	rs6444950	A	G	0.0158525	0.00232007	0.237474	8.30042e-12
	rs6545714	A	G	-0.0205219	0.00201573	0.601448	2.39994e-24
	rs6561937	A	T	-0.015934	0.00230346	0.753587	4.60045e-12
	rs6567160	C	T	0.0541723	0.00234213	0.232714	2.30144e-118
	rs6575340	A	G	0.0207333	0.00206189	0.636038	8.69961e-24
	rs6597975	G	C	0.013681	0.00199532	0.54389	7.10068e-12
	rs66679256	T	C	0.0148864	0.00198759	0.445826	6.89922e-14
	rs6669341	G	A	-0.0170287	0.0019986	0.582679	1.59993e-17
	rs6682438	C	T	0.0131586	0.00210047	0.673081	3.69999e-10
	rs6705567	C	T	-0.0146168	0.00204919	0.37596	9.79941e-13
	rs6707827	G	A	0.0119437	0.00217332	0.703627	3.89996e-08
	rs6710091	G	C	-0.0116835	0.00206707	0.348174	1.6e-08
	rs6713781	C	G	-0.0135736	0.00202799	0.401882	2.19989e-11
	rs6725931	T	C	0.0191046	0.00274403	0.847658	3.29989e-12
	rs6744646	G	A	0.0554684	0.00261213	0.828299	4.49987e-100
	rs6752979	A	G	0.0125235	0.00211721	0.31688	3.29997e-09
	rs67609008	C	T	0.0170863	0.0022021	0.283614	8.60003e-15
	rs6769617	T	A	-0.0135754	0.00208902	0.66386	8.10028e-11
	rs6774894	A	T	0.0133088	0.00205674	0.358148	9.70063e-11
	rs6777784	T	G	0.0116125	0.00202753	0.61678	1e-08
	rs6831088	A	G	-0.0115222	0.0020591	0.640139	2.19999e-08
	rs6843852	T	C	0.0130897	0.00197607	0.507861	3.50026e-11
	rs6909685	T	C	-0.014612	0.00211352	0.326809	4.70002e-12
	rs6922607	G	A	0.0148848	0.00251479	0.189847	3.2e-09
	rs6938973	C	T	0.0182223	0.00201872	0.601456	1.80011e-19
	rs6950388	A	G	0.0155219	0.00244806	0.795086	2.30001e-10
	rs6962980	C	A	-0.0159568	0.00198814	0.556019	1e-15
	rs698147	G	A	-0.0128512	0.00198514	0.543596	9.60064e-11
	rs7024334	G	T	-0.0138177	0.00238338	0.77914	6.69993e-09
	rs7027304	T	C	0.0145492	0.00208703	0.652661	3.10027e-12
	rs7034554	G	A	-0.0129826	0.00204252	0.373825	2.1e-10
	rs7038943	C	T	-0.0140202	0.00208641	0.33879	1.80011e-11
	rs7070670	T	C	-0.0123274	0.00211928	0.327923	5.99998e-09
	rs7081254	C	T	-0.0142516	0.00245216	0.205739	6.19998e-09
	rs7124681	A	C	0.0256977	0.0020063	0.408353	1.50003e-37
	rs71495038	A	G	0.0277998	0.00370969	0.076936	6.70039e-14
	rs7201895	A	G	-0.0149781	0.00207999	0.354291	6.00067e-13
	rs7206608	G	C	0.0135122	0.00211797	0.32162	1.79999e-10
	rs7218014	C	T	0.0189524	0.00249216	0.197305	2.90001e-14
	rs7232171	T	G	0.0123404	0.00200821	0.58263	8e-10
	rs7250833	T	C	0.0135041	0.002188	0.288866	6.69993e-10
	rs7259070	C	T	0.021869	0.00203628	0.596062	6.59933e-27
	rs72634826	A	G	-0.021277	0.00228001	0.259858	1e-20
	rs72649373	C	T	0.0178062	0.00287805	0.143188	6.1e-10
	rs72673947	G	A	0.0218864	0.00321496	0.107031	9.8992e-12
	rs72892910	T	G	0.0387798	0.00262053	0.172232	1.50003e-49
	rs72976986	A	G	-0.0232257	0.00254712	0.190123	7.59976e-20
	rs73026725	A	C	-0.022318	0.00275052	0.153534	4.90004e-16
	rs73052033	C	T	-0.0303929	0.00254634	0.18493	7.70016e-33
	rs73124396	C	T	-0.0154472	0.0024548	0.205144	3.09999e-10
	rs73142879	T	C	-0.0266936	0.00252257	0.192297	3.59998e-26
	rs73213484	T	A	-0.0225766	0.0028364	0.141236	1.69981e-15
	rs7331420	A	G	-0.0143702	0.00220081	0.285276	6.59933e-11
	rs7357754	G	A	0.0141146	0.00198362	0.500139	1.10002e-12
	rs73601548	T	C	0.0177354	0.00311639	0.114527	1.29999e-08
	rs73985439	C	A	0.0136616	0.00214059	0.307299	1.7e-10
	rs7442885	G	C	-0.0228163	0.00241251	0.214049	3.19963e-21
	rs745249	T	C	0.0176118	0.00219724	0.281945	1.10002e-15
	rs74750282	C	T	-0.0196382	0.00352561	0.086623	2.5e-08
	rs7498665	G	A	0.0268646	0.00201997	0.399659	2.29985e-40
	rs7516554	T	C	0.0120066	0.00201565	0.399941	2.59998e-09
	rs7519259	A	G	0.0140028	0.00198381	0.52836	1.69981e-12
	rs754635	G	C	0.0219925	0.0031093	0.886582	1.50003e-12
	rs75499503	T	C	-0.0180331	0.00241845	0.220101	8.9002e-14
	rs7568228	C	G	-0.0119625	0.00197288	0.52717	1.29999e-09
	rs7571496	G	A	-0.0158916	0.00225454	0.260545	1.80011e-12
	rs76183894	C	T	-0.0219584	0.00364437	0.080747	1.7e-09
	rs7619139	A	T	0.0134537	0.00201061	0.588616	2.19989e-11
	rs765874	A	T	-0.0120592	0.00197569	0.489362	1e-09
	rs76702514	G	C	-0.0164862	0.00243278	0.210623	1.20005e-11
	rs7683836	A	G	-0.0122469	0.00199427	0.557215	8.19993e-10
	rs7704382	G	C	0.0120126	0.00199631	0.433528	1.79999e-09
	rs7708584	G	A	-0.0159321	0.0019949	0.572344	1.39991e-15
	rs7761673	A	T	-0.0135915	0.0023901	0.21988	1.29999e-08
	rs7762794	G	A	0.0149077	0.00218606	0.285408	9.09913e-12
	rs7774	A	C	0.014988	0.00215169	0.310467	3.29989e-12
	rs7776021	A	G	0.0123701	0.00218251	0.287599	1.40001e-08
	rs7802342	G	T	0.0122748	0.00218145	0.288566	1.79999e-08
	rs7805441	T	C	0.0133747	0.00198884	0.502261	1.80011e-11
	rs784257	C	T	0.0179315	0.00254968	0.812541	1.99986e-12
	rs78605811	C	A	-0.032737	0.00444673	0.05405	1.80011e-13
	rs7893571	T	G	0.0140553	0.00210152	0.665897	2.29985e-11
	rs7924036	T	G	-0.0142836	0.0019778	0.503265	5.10035e-13
	rs7925100	A	G	0.014725	0.0020221	0.396117	3.29989e-13
	rs7944782	G	T	0.0157606	0.00198748	0.509784	2.19989e-15
	rs7947143	A	G	-0.0182782	0.00267522	0.163483	8.30042e-12
	rs79780963	T	C	0.0236803	0.00369591	0.077428	1.5e-10
	rs7996639	A	G	0.0145559	0.00200245	0.449354	3.59998e-13
	rs80135274	T	A	0.021339	0.00388113	0.070324	3.79997e-08
	rs8015400	A	C	0.0213422	0.00211709	0.677097	6.70039e-24
	rs8020365	A	T	0.0251068	0.00239517	0.220464	1e-25
	rs8024137	T	A	0.0156329	0.00276778	0.848207	1.6e-08
	rs8025516	G	T	-0.0146558	0.00207578	0.645928	1.69981e-12
	rs8076669	C	T	0.0140681	0.00199601	0.561561	1.80011e-12
	rs8089514	A	T	0.012988	0.00207588	0.36868	3.89996e-10
	rs8112818	G	A	-0.020696	0.00202712	0.400329	1.80011e-24
	rs8132491	A	G	-0.015375	0.00219317	0.313023	2.39994e-12
	rs815163	C	T	-0.016485	0.00198582	0.563148	1e-16
	rs852042	G	A	-0.0131207	0.00231309	0.758575	1.40001e-08
	rs862320	T	C	-0.0231703	0.00201345	0.40965	1.20005e-30
	rs879620	T	C	0.0241136	0.00203595	0.613237	2.29985e-32
	rs909892	A	G	-0.0184105	0.00291255	0.134817	2.59998e-10
	rs923994	G	A	-0.0145761	0.00240219	0.783195	1.29999e-09
	rs9267671	A	G	0.026149	0.00413587	0.060733	2.59998e-10
	rs9291822	T	C	-0.014263	0.00199464	0.514868	8.60003e-13
	rs9294260	A	G	0.014782	0.00198818	0.476559	1e-13
	rs9349235	T	C	0.0111809	0.00200924	0.410635	2.59998e-08
	rs935166	A	G	-0.0161066	0.00197292	0.506805	3.19963e-16
	rs9388446	A	T	0.0111013	0.00197919	0.515653	2e-08
	rs9463175	T	C	-0.0115	0.00210115	0.338958	4.39997e-08
	rs9478496	C	T	0.0181836	0.00267493	0.164225	1.10002e-11
	rs9515446	G	A	0.0151051	0.00199052	0.447709	3.19963e-14
	rs9522180	T	C	-0.0141095	0.00199325	0.553392	1.50003e-12
	rs9571687	A	C	-0.0135388	0.0021094	0.329363	1.40001e-10
	rs9638713	G	A	-0.0361735	0.00635399	0.97477	1.2e-08
	rs9673839	G	A	0.0130337	0.00198783	0.490967	5.50047e-11
	rs9674487	G	C	0.158445	0.0286171	0.001338	3.09999e-08
	rs9830592	A	C	0.0154849	0.00200164	0.582421	1e-14
	rs9839081	A	G	-0.011701	0.00214045	0.325232	4.60002e-08
	rs9843653	C	T	0.0294509	0.00197538	0.511652	2.90001e-50
	rs9876664	T	G	-0.0180478	0.00204174	0.375389	9.60064e-19
	rs9888533	T	C	0.0120038	0.0020182	0.538079	2.69998e-09
	rs9926784	C	T	-0.023818	0.00254677	0.184576	8.60003e-21
	rs9951619	G	T	0.0144231	0.00235777	0.767369	9.49992e-10
BMI (female-specific)	rs1016287	C	T	-0.0254	0.0044	0.675	5.87003e-09
	rs10182181	G	A	0.0366	0.0039	0.5	3.90931e-21
	rs10733682	G	A	-0.0229	0.0041	0.575	1.66498e-08
	rs10767664	A	T	0.0456	0.0054	0.7833	1.87715e-17
	rs10938397	G	A	0.0404	0.0041	0.4333	2.98401e-23
	rs10968576	G	A	0.0289	0.0043	0.2917	1.0349e-11
	rs11165643	T	C	0.023	0.004	0.575	5.75705e-09
	rs1121980	A	G	0.0774	0.0039	0.475	4.86631e-86
	rs11663558	A	G	-0.027	0.0046	0.5	4.36898e-09
	rs12446632	A	G	-0.0432	0.0058	0.1333	1.44611e-13
	rs12529728	G	A	0.0462	0.0051	0.1	1.75792e-19
	rs13098327	A	G	0.0333	0.0049	0.1833	1.11609e-11
	rs1516725	C	T	0.0466	0.0059	0.9083	1.91382e-15
	rs16851483	T	G	0.0524	0.0096	0.0917	4.80596e-08
	rs17024393	C	T	0.0713	0.0114	0.04167	3.53102e-10
	rs17381664	C	T	0.0239	0.0041	0.425	5.31202e-09
	rs1928295	C	T	-0.0258	0.0039	0.425	3.42137e-11
	rs2060604	C	T	-0.0232	0.004	0.4417	4.06097e-09
	rs2112347	G	T	-0.0298	0.0041	0.375	3.14775e-13
	rs2303108	C	T	0.0278	0.0043	0.675	8.52511e-11
	rs3127553	A	G	-0.0259	0.0042	0.6333	4.57604e-10
	rs3817334	T	C	0.0265	0.004	0.45	2.46888e-11
	rs4929923	C	T	0.0235	0.0041	0.7167	9.05295e-09
	rs4981693	A	G	0.0336	0.0054	0.7917	4.90196e-10
	rs543874	G	A	0.0603	0.005	0.2667	9.61391e-34
	rs6091540	T	C	-0.0297	0.0044	0.275	2.15377e-11
	rs6465468	T	G	0.0245	0.0045	0.325	4.98001e-08
	rs6548237	C	A	0.0687	0.0052	0.8667	3.54568e-40
	rs663129	A	G	0.0567	0.0046	0.2833	3.48578e-34
	rs7141420	T	C	0.0262	0.0039	0.6167	1.45011e-11
	rs7239883	A	G	-0.0231	0.0041	0.6833	1.51098e-08
	rs745213	G	T	0.0343	0.0053	0.8417	1.31199e-10
	rs7531118	C	T	0.0341	0.0041	0.6083	3.90301e-17
	rs8097783	A	G	-0.0512	0.0076	0.1167	2.18625e-11
	rs9462027	A	G	0.0273	0.0044	0.2583	4.59695e-10
	rs9931989	C	G	-0.0258	0.0042	0.7083	9.46608e-10
HbA1c	rs10151436	A	T	0.013	0.0021	0.89	3.851e-11
	rs10169706	T	C	0.026	0.0046	0.04	1.482e-08
	rs10231021	A	T	0.0089	0.0013	0.492	8.692e-14
	rs10405535	A	G	0.0122	0.0016	0.29	6.474e-14
	rs10774624	A	G	0.0093	0.0013	0.525	4.17e-14
	rs10811661	T	C	0.0128	0.0017	0.835	1.735e-14
	rs10830963	C	G	-0.0197	0.0015	0.714	1.541e-36
	rs11039154	T	C	-0.0087	0.0014	0.277	3.105e-09
	rs11248914	T	C	0.0114	0.0014	0.698	1.42e-14
	rs11257655	T	C	0.011	0.0016	0.241	1.911e-13
	rs112601576	T	C	0.0089	0.0016	0.252	2.846e-08
	rs11558471	A	G	0.0151	0.0014	0.707	3.381e-25
	rs11643024	A	G	0.0084	0.0015	0.303	7.975e-10
	rs11719201	T	C	-0.0129	0.0015	0.182	2.431e-18
	rs117233107	A	G	-0.047	0.0072	0.02	8.453e-11
	rs1175549	A	C	0.0098	0.0015	0.786	7.127e-13
	rs12491937	A	G	0.009	0.0013	0.555	1.417e-13
	rs12612492	T	C	0.0188	0.0019	0.148	1.883e-26
	rs1278769	A	G	-0.0091	0.0015	0.231	5.515e-12
	rs13089972	A	T	0.0111	0.0014	0.584	1.874e-15
	rs13134327	A	G	0.0144	0.0014	0.331	2.808e-26
	rs13234131	A	G	-0.0113	0.002	0.876	2.061e-09
	rs13389076	A	G	0.0332	0.0038	0.034	3.036e-18
	rs13419763	T	C	0.008	0.0014	0.588	5.481e-09
	rs1367173	T	C	-0.0152	0.002	0.106	1.66e-14
	rs1535464	A	G	-0.0086	0.0017	0.212	1.111e-08
	rs174559	A	G	-0.0106	0.0014	0.285	3.311e-13
	rs17476364	T	C	0.0858	0.0023	0.901	1e-200
	rs17533945	T	C	-0.0128	0.0014	0.582	1.617e-23
	rs1800562	A	G	-0.0383	0.0027	0.046	2.327e-50
	rs2375278	A	G	0.0112	0.0017	0.176	1.049e-11
	rs267738	T	G	0.0109	0.0016	0.797	1.141e-11
	rs2748427	A	G	-0.0307	0.0022	0.803	9.819e-49
	rs28671200	T	G	0.0086	0.0017	0.646	1.56e-08
	rs2908277	A	G	0.0166	0.002	0.117	1.29e-18
	rs2971670	T	C	0.0316	0.0017	0.181	5.1e-88
	rs340882	C	G	-0.0084	0.0013	0.42	1.483e-10
	rs3778321	A	G	-0.0106	0.0016	0.176	4.18e-11
	rs3829109	A	G	-0.0086	0.0015	0.276	2.683e-08
	rs452306	T	C	-0.0098	0.0014	0.627	5.506e-13
	rs4727979	A	C	0.0121	0.0024	0.906	4.605e-08
	rs4737009	A	G	0.0228	0.0015	0.262	8.292e-56
	rs4760682	A	C	0.0164	0.0018	0.817	3.197e-20
	rs4980325	T	G	0.0108	0.0014	0.532	4.703e-14
	rs560887	T	C	-0.0307	0.0014	0.306	5.55e-122
	rs608793	T	C	0.0065	0.0013	0.479	4.545e-08
	rs61750929	T	C	-0.0284	0.0029	0.041	9.486e-24
	rs651007	T	C	0.0108	0.0015	0.215	3.28e-15
	rs6804915	A	C	-0.0108	0.0014	0.288	2.759e-16
	rs6877043	T	C	0.0085	0.0014	0.638	1.987e-10
	rs7042939	A	G	0.0102	0.0013	0.418	1.497e-15
	rs7190771	A	G	0.0085	0.0013	0.332	6.021e-11
	rs7198799	T	C	0.0083	0.0014	0.281	4.759e-09
	rs737092	T	C	-0.0073	0.0013	0.501	7.569e-09
	rs7547793	A	C	-0.0118	0.0021	0.12	6.611e-09
	rs76533333	A	G	-0.0265	0.0025	0.913	2.81e-29
	rs7861647	T	C	0.0128	0.0016	0.193	4.499e-14
	rs7903146	T	C	0.0133	0.0014	0.307	1.044e-22
	rs8138197	A	G	-0.0073	0.0014	0.488	3.538e-08
	rs837763	T	C	0.0176	0.0013	0.578	5.197e-38
	rs855791	A	G	0.0188	0.0013	0.4	1.337e-56
	rs857725	T	G	-0.0208	0.0014	0.723	5.426e-55
	rs9376090	T	C	0.0247	0.0014	0.728	1.897e-62
	rs9818758	A	G	0.0131	0.0017	0.204	1.494e-13
	rs9909940	T	C	0.0322	0.0014	0.323	1.43e-116
	rs9914988	A	G	0.0125	0.0016	0.802	4.656e-17
Comparative body size at age 10	rs2229330	G	T	0.0200862	0.0026926	0.072401	8.69961e-14
	rs34020954	T	C	-0.0198737	0.00175375	0.198855	9.09913e-30
	rs35588936	T	C	-0.0180984	0.00286567	0.064491	2.69998e-10
	rs2767486	G	A	0.0154428	0.0017418	0.202504	7.59976e-19
	rs7550711	T	C	0.0481794	0.00440829	0.026033	8.4004e-28
	rs3899012	T	C	0.0138612	0.00216121	0.119064	1.40001e-10
	rs111304137	G	A	-0.0252265	0.00457318	0.024209	3.50002e-08
	rs3766160	A	G	-0.00975387	0.00160104	0.254794	1.09999e-09
	rs212539	G	A	-0.00898201	0.00145479	0.615085	6.69993e-10
	rs543874	G	A	0.0469257	0.00173111	0.205205	8.09096e-162
	rs587271	T	C	0.0104381	0.00157278	0.68693	3.19963e-11
	rs12042908	G	A	-0.0274287	0.00141028	0.562281	2.99985e-84
	rs11165687	T	C	0.00816205	0.00142014	0.409177	9.09997e-09
	rs11205303	C	T	-0.00952587	0.00142438	0.406696	2.29985e-11
	rs12140153	T	G	-0.0219254	0.00245351	0.094199	4.00037e-19
	rs17391694	T	C	0.01292	0.00202793	0.136949	1.89998e-10
	rs3013431	T	C	-0.00851819	0.00143378	0.611574	2.80001e-09
	rs12132598	G	A	0.00839061	0.00148597	0.332684	1.6e-08
	rs12738523	T	A	0.00893165	0.00151313	0.312163	3.59998e-09
	rs9438393	G	A	-0.0106182	0.00142065	0.414305	7.8001e-14
	rs9424567	A	G	0.00807973	0.00140284	0.461896	8.40001e-09
	rs62106258	C	T	-0.0802339	0.00325169	0.048539	1.99986e-134
	rs2609115	G	A	-0.00897108	0.00152944	0.297661	4.49997e-09
	rs6546294	T	C	-0.00962052	0.00143584	0.610569	2.09991e-11
	rs12713889	C	T	-0.0115834	0.00148598	0.330007	6.4003e-15
	rs7424771	A	G	-0.00912381	0.00140639	0.443564	8.69961e-11
	rs62134191	A	G	-0.0142498	0.00232404	0.103212	8.70001e-10
	rs2902142	T	C	-0.00876277	0.00144489	0.374954	1.29999e-09
	rs1384660	A	G	-0.0159911	0.00180141	0.18502	6.90081e-19
	rs115319174	C	G	0.0424536	0.00303392	0.057599	1.69981e-44
	rs13022337	G	A	0.0434494	0.00185103	0.828155	7.6913e-122
	rs3791482	A	G	-0.0123689	0.00225942	0.107916	4.39997e-08
	rs1476698	G	A	-0.00804808	0.00144876	0.368454	2.80001e-08
	rs2867116	A	C	0.0123627	0.00202668	0.139634	1.09999e-09
	rs10182458	G	A	0.0359843	0.00139886	0.486172	6.29506e-146
	rs146910503	A	G	-0.033012	0.00502202	0.021241	4.90004e-11
	rs1177279	G	A	-0.00873016	0.00156326	0.722106	2.30001e-08
	rs11891707	C	T	-0.0123724	0.00205294	0.135174	1.7e-09
	rs7571743	T	C	-0.00820232	0.00143096	0.606184	9.90011e-09
	rs2526389	T	C	0.00797708	0.00141741	0.425662	1.79999e-08
	rs7355953	C	T	0.015139	0.00170831	0.215049	7.89951e-19
	rs55932154	G	A	-0.0171081	0.00219806	0.114019	7.10068e-15
	rs7619139	A	T	0.00986443	0.00142598	0.588727	4.60045e-12
	rs1402987	G	A	0.00772746	0.00140282	0.477885	3.59998e-08
	rs9843007	T	A	-0.0129548	0.00144667	0.373571	3.40017e-19
	rs2034963	C	G	-0.0110266	0.00147868	0.648658	8.80035e-14
	rs355748	T	G	0.0099748	0.00144796	0.377562	5.60015e-12
	rs2268762	G	A	0.00786332	0.00143505	0.611942	4.30002e-08
	rs115903965	A	G	0.0257059	0.00454266	0.024372	1.5e-08
	rs1666132	T	C	-0.00823911	0.00142614	0.577882	7.59994e-09
	rs1564406	C	A	-0.00962811	0.0015353	0.705728	3.59998e-10
	rs59714050	A	T	0.0226982	0.00281349	0.066323	7.19946e-16
	rs2594994	A	T	-0.0153089	0.00182907	0.821889	5.79963e-17
	rs1357798	T	C	0.00940263	0.00171018	0.786031	3.79997e-08
	rs7625768	A	G	0.00997905	0.00150531	0.317989	3.40017e-11
	rs1516728	A	T	0.00944956	0.0016433	0.76001	8.9e-09
	rs10938398	A	G	0.0222766	0.00141589	0.433549	8.9002e-56
	rs7377083	A	C	0.0137077	0.00142429	0.431011	6.29941e-22
	rs35189091	G	A	-0.00911233	0.00144945	0.372163	3.2e-10
	rs7439324	T	C	-0.0106333	0.00190107	0.162277	2.19999e-08
	rs788858	G	A	-0.0124638	0.00154177	0.293193	6.29941e-16
	rs72675820	C	A	-0.00978663	0.00145946	0.642815	1.99986e-11
	rs7656673	G	A	0.0116462	0.00142766	0.400656	3.40017e-16
	rs9293494	G	T	-0.0103103	0.0016487	0.236818	4e-10
	rs2307111	C	T	-0.0088292	0.0014326	0.395039	7.10003e-10
	rs1422067	T	C	-0.0108674	0.00164412	0.237271	3.80014e-11
	rs7719067	G	A	-0.0133622	0.00141306	0.572478	3.19963e-21
	rs4958568	A	G	-0.00999278	0.00156598	0.277312	1.79999e-10
	rs918472	A	G	0.00960391	0.00155886	0.716096	7.19996e-10
	rs77960	A	G	-0.0103701	0.00149176	0.327993	3.59998e-12
	rs6449532	T	C	-0.0109994	0.00145621	0.360338	4.19952e-14
	rs9291816	T	C	-0.0136323	0.00149689	0.323649	8.49963e-20
	rs869593	T	G	0.0092858	0.00161952	0.250028	9.80009e-09
	rs9382621	T	C	0.00978281	0.00170273	0.228991	9.20005e-09
	rs12214497	T	G	-0.0103898	0.00147226	0.345465	1.69981e-12
	rs34260097	G	T	0.0177306	0.00167764	0.22391	4.19952e-26
	rs7753558	A	C	-0.00912984	0.00146176	0.634038	4.20001e-10
	rs3798519	C	A	0.0249201	0.00182269	0.179943	1.50003e-42
	rs1342831	C	T	0.022578	0.0030141	0.057084	6.79986e-14
	rs17799841	G	T	-0.0152335	0.00276688	0.068568	3.69999e-08
	rs3131934	C	T	0.0178519	0.0018613	0.170073	8.69961e-22
	rs79529786	A	G	0.0101994	0.00146095	0.355086	2.90001e-12
	rs1775255	T	G	0.0134124	0.0014041	0.476583	1.29987e-21
	rs62425398	A	C	0.0154974	0.0022827	0.106334	1.10002e-11
	rs669917	A	C	-0.0172855	0.00279392	0.06835	6.1e-10
	rs1452991	A	G	0.0101962	0.00145715	0.37229	2.60016e-12
	rs1294093	G	A	-0.0129435	0.00152363	0.304889	1.99986e-17
	rs2722406	T	C	0.0120745	0.00155393	0.28412	7.8001e-15
	rs982692	C	T	0.0137175	0.00145812	0.360506	5.10035e-21
	rs11525873	C	T	-0.0178216	0.00236138	0.097788	4.49987e-14
	rs7808296	T	C	0.0102115	0.00150726	0.315406	1.20005e-11
	rs67679818	T	C	-0.00780818	0.00142868	0.582348	4.60002e-08
	rs10234366	A	G	0.0138974	0.00229039	0.104758	1.29999e-09
	rs1965529	G	A	-0.00951773	0.00171667	0.213944	2.99999e-08
	rs262338	T	G	0.00879524	0.00141474	0.452673	5.1e-10
	rs6979832	G	A	0.00968764	0.00140868	0.496967	6.09958e-12
	rs12531144	G	A	-0.00800484	0.00140833	0.539795	1.29999e-08
	rs2409743	G	C	-0.011048	0.00140176	0.496845	3.19963e-15
	rs7012648	A	G	0.00987446	0.00142495	0.585004	4.19952e-12
	rs4739558	G	A	-0.00834193	0.00142977	0.600444	5.39995e-09
	rs13254613	C	A	0.0125601	0.00147404	0.346008	1.59993e-17
	rs17453815	G	A	0.00934898	0.00166489	0.231301	2e-08
	rs884152	T	G	0.00850312	0.00146225	0.644085	6.1e-09
	rs4735652	T	A	-0.0167046	0.00142272	0.412049	7.8001e-32
	rs6993956	C	G	0.00881663	0.00161219	0.257387	4.49997e-08
	rs77976727	T	C	0.0151392	0.00240802	0.093877	3.2e-10
	rs76079222	A	G	-0.0187815	0.00338335	0.044888	2.80001e-08
	rs7817581	A	G	-0.00874184	0.00149043	0.327744	4.49997e-09
	rs10095724	A	G	-0.00922893	0.00146005	0.362448	2.59998e-10
	rs10111937	T	C	0.00833717	0.00152738	0.300044	4.79999e-08
	rs10962279	C	T	0.0104123	0.0016936	0.218308	7.79992e-10
	rs55928579	C	G	-0.0126874	0.00218094	0.116438	5.99998e-09
	rs10819190	A	G	0.010237	0.00143753	0.398828	1.10002e-12
	rs28458909	T	C	-0.0119193	0.00213294	0.122367	2.30001e-08
	rs1935354	C	T	0.0099486	0.00140455	0.482896	1.39991e-12
	rs7020564	T	A	-0.010085	0.00155238	0.297826	8.19974e-11
	rs818902	A	C	-0.0116781	0.00151316	0.683342	1.20005e-14
	rs10821163	C	G	0.0156446	0.00148597	0.340822	6.4003e-26
	rs117911387	A	G	0.0244064	0.00332879	0.046347	2.29985e-13
	rs41310284	A	C	-0.0203708	0.00233977	0.101021	3.10027e-18
	rs10823504	A	G	-0.0161222	0.00287153	0.063668	2e-08
	rs17399739	G	A	0.0210184	0.00276921	0.068894	3.19963e-14
	rs10887571	T	C	0.00797579	0.00141859	0.447836	1.89998e-08
	rs7084503	C	T	-0.0129285	0.00140702	0.508128	4.00037e-20
	rs11256627	A	G	0.00892457	0.00154549	0.704618	7.69999e-09
	rs4572029	G	A	-0.0112932	0.00174865	0.205153	1.09999e-10
	rs75387636	A	G	0.0211917	0.00350769	0.041533	1.5e-09
	rs661878	G	A	-0.0135301	0.0020604	0.133055	5.10035e-11
	rs10896348	C	T	-0.0118345	0.00156306	0.276283	3.69999e-14
	rs10790809	G	A	0.00940789	0.00140924	0.559757	2.49977e-11
	rs11030119	A	G	0.0154701	0.00151883	0.305937	2.29985e-24
	rs12798028	T	C	0.014562	0.00142097	0.408532	1.20005e-24
	rs2303385	A	G	-0.0126875	0.00145604	0.640369	2.90001e-18
	rs11215403	A	G	-0.013127	0.00163335	0.242734	9.20026e-16
	rs678653	G	C	0.0114385	0.00145866	0.635147	4.40048e-15
	rs4636654	A	G	-0.00864433	0.0014352	0.395687	1.7e-09
	rs2187642	C	A	0.0111604	0.00144369	0.624169	1.10002e-14
	rs55726687	A	G	0.0146528	0.00171735	0.209798	1.39991e-17
	rs7306710	C	T	-0.0100445	0.00140969	0.520292	1e-12
	rs1552759	C	T	-0.00926212	0.0014815	0.656334	4.09996e-10
	rs7305424	T	A	0.0106257	0.00148215	0.342212	7.50067e-13
	rs10876457	A	G	-0.0118196	0.00167904	0.225883	1.9002e-12
	rs7958241	G	A	0.0132481	0.00147475	0.344038	2.60016e-19
	rs28629903	C	T	-0.00916346	0.00141481	0.564387	9.3994e-11
	rs10842344	C	T	-0.00819737	0.00141419	0.538	6.80002e-09
	rs7132908	A	G	0.0312843	0.00143915	0.384467	8.99498e-105
	rs10860295	C	T	0.00843408	0.00140944	0.447709	2.19999e-09
	rs1933437	A	G	-0.0142024	0.00144476	0.625127	8.30042e-23
	rs1576655	C	A	0.0119917	0.00145695	0.595925	1.9002e-16
	rs2146821	T	G	-0.00942321	0.00167256	0.761988	1.79999e-08
	rs9603697	T	C	0.0127895	0.00149487	0.326869	1.20005e-17
	rs12429545	A	G	0.0207167	0.00210472	0.129373	7.39946e-23
	rs9527850	A	G	0.0112511	0.00163058	0.249373	5.19996e-12
	rs1333010	A	G	-0.012085	0.00143737	0.6104	4.19952e-17
	rs10133279	T	C	0.00901889	0.00141965	0.441593	2.1e-10
	rs61978655	A	G	0.0339023	0.00364533	0.03864	1.39991e-20
	rs1865719	G	A	0.0109075	0.00145973	0.632895	7.89951e-14
	rs4906266	A	C	-0.00866798	0.00147026	0.653929	3.69999e-09
	rs2239647	C	A	-0.00983484	0.00141038	0.551148	3.10027e-12
	rs2110428	A	G	0.00776972	0.00141845	0.423878	4.30002e-08
	rs78420139	A	G	-0.0169933	0.00308872	0.05537	3.79997e-08
	rs7163692	G	C	-0.00822448	0.00146719	0.350615	2.1e-08
	rs62020811	A	G	0.0094133	0.00169854	0.222392	2.99999e-08
	rs3817428	G	C	0.0107751	0.0015873	0.264928	1.10002e-11
	rs72755233	A	G	0.0177972	0.00222325	0.111452	1.20005e-15
	rs8030456	T	C	-0.0213054	0.00166982	0.226344	2.80027e-37
	rs824207	G	A	0.00935703	0.00140326	0.534832	2.60016e-11
	rs62048187	C	G	0.00841227	0.00153122	0.31708	3.89996e-08
	rs4842918	C	T	0.00958661	0.00155883	0.281635	7.79992e-10
	rs1421085	C	T	0.0475227	0.00142642	0.403518	1e-200
	rs4985555	G	A	-0.00865309	0.00140062	0.498513	6.49995e-10
	rs12921916	C	T	0.00925743	0.00156404	0.287681	3.2e-09
	rs7189927	C	T	-0.0132924	0.00146319	0.647112	1e-19
	rs2238435	G	C	0.0165991	0.00144129	0.613734	1.10002e-30
	rs4889630	C	T	-0.0123291	0.00174917	0.800021	1.80011e-12
	rs34229857	T	C	0.0344313	0.00417633	0.02887	1.69981e-16
	rs55880046	G	T	-0.0299631	0.00200391	0.142338	1.50003e-50
	rs11642090	C	T	0.0116343	0.00145797	0.373545	1.50003e-15
	rs11074445	A	C	0.0107781	0.00173061	0.793035	4.70002e-10
	rs4783789	C	T	-0.00995323	0.00168196	0.222322	3.29997e-09
	rs9299	T	C	0.00949954	0.00147264	0.656538	1.09999e-10
	rs2666009	T	C	-0.00836369	0.00141106	0.438362	3.09999e-09
	rs7217460	A	G	-0.00937287	0.00167685	0.229538	2.30001e-08
	rs12941038	T	C	0.00998889	0.00166765	0.230183	2.1e-09
	rs11150745	G	A	-0.0122708	0.00150637	0.317701	3.80014e-16
	rs1625895	C	T	0.0125554	0.00210772	0.873557	2.59998e-09
	rs2953016	G	C	-0.00946608	0.00171761	0.787547	3.59998e-08
	rs12601380	C	A	-0.00805141	0.00141799	0.412685	1.40001e-08
	rs17637472	A	G	0.0110071	0.00144282	0.398557	2.39994e-14
	rs1808579	T	C	-0.00924963	0.00140266	0.482084	4.30031e-11
	rs113728099	A	G	-0.0438398	0.00454007	0.024744	4.60045e-22
	rs7239114	A	G	0.0133417	0.00141647	0.541696	4.60045e-21
	rs663129	A	G	0.0331785	0.00165457	0.233414	1.9002e-89
	rs11662171	G	C	0.00920453	0.00147786	0.347603	4.70002e-10
	rs1013737	C	G	0.0107633	0.00140229	0.49324	1.59993e-14
	rs8096658	G	C	-0.00912928	0.0014178	0.487469	1.2e-10
	rs116399833	A	C	0.012528	0.00170443	0.226314	1.99986e-13
	rs3810291	A	G	0.014717	0.00149447	0.675018	7.00003e-23
	rs601338	A	G	-0.00911436	0.00139907	0.507982	7.29962e-11
	rs4805555	A	G	-0.0100418	0.0016686	0.770696	1.79999e-09
	rs112219496	A	G	-0.0111922	0.00194013	0.154641	8e-09
	rs6107853	A	G	0.0119044	0.00141625	0.440022	4.30031e-17
	rs16996644	G	C	0.019429	0.00210933	0.126949	3.19963e-20
	rs8117463	A	G	-0.00887425	0.00149793	0.324725	3.09999e-09
	rs2281148	C	T	0.00970284	0.00161824	0.250697	2e-09
	rs2207894	T	C	-0.014252	0.00178014	0.191294	1.20005e-15
	rs13047416	G	C	-0.0123409	0.00144985	0.377056	1.69981e-17
	rs78907487	C	A	0.0125628	0.00197566	0.147777	2e-10
	rs9610387	A	G	-0.0138657	0.00250625	0.085564	3.2e-08
	rs6001872	G	A	-0.0127518	0.00147144	0.349317	4.49987e-18
