# Supplementary material for: Genetically proxied impaired GIPR signaling and risk of 6 cancers
Source: iScience. 2023 May 9;26(6):106848. doi: 10.1016/j.isci.2023.106848 (PMC10209536; doi:10.1016/j.isci.2023.106848)
Supplement: Table S2. Association between E354Q and overall and histotype-specific breast, endometrial, colorectal, lung, renal, and pancreatic cancer risk, related to Figure 1 — OR represents the exponential increase in odds per copy of E354Q (rs1800437, C allele). ∗Effective sample size not available. [file mmc2.xlsx]

## Sheet: Sheet1
Supplementary Table 2: Association between E354Q and overall and histotype-specific breast, endometrial, colorectal, lung, renal, and pancreatic cancer risk.
Outcome	No. of cases	No. of controls	OR (95% CI)	P value
Breast cancer	133384	113789	1.05 (1.03, 1.06)	6.26 x10-9
Luminal A-like	N/A*	N/A*	1.05 (1.03, 1.07)	6.02 x10-7
Luminal B-like	N/A*	N/A*	1.04 (0.99, 1.08)	0.09
Luminal B-HER2-Negative-	N/A*	N/A*	1.06 (1.02, 1.10)	1.82 x10-3
Like
HER2-enriched-like	N/A*	N/A*	1.05 (0.99, 1.12)	0.11
Triple-negative	N/A*	N/A*	1.01 (0.97, 1.05)	0.29
Colorectal cancer	58221	67694	1.01 (0.98, 1.03)	0.63
Colon cancer	32002	64159	1.00 (0.98, 1.03)	0.81
Rectal cancer	16212	64159	1.01 (0.98, 1.04)	0.59
Endometrial cancer	12906	108979	0.97 (0.93, 1.00)	0.09
Endometrioid Endometrial	8758	108979	0.98 (0.94, 1.02)	0.35
cancer
Non-Endometrioid	1230	108979	0.96 (0.86, 1.07)	0.46
Endometrial cancer
Lung cancer	11348	15861	0.98 (0.95, 1.02)	0.61
Lung adenocarcinoma	3442	14894	0.96 (0.93, 1.00)	0.17
Squamous cell carcinoma	3275	15038	1.00 (0.96, 1.04)	0.57
Renal cancer	10784	20406	0.95 (0.91, 0.99)	0.01
Pancreatic cancer	9055	7203	0.97 (0.92, 1.02)	0.28
OR represents the exponential increase in odds per copy of E354Q (rs1800437, C allele). *Effective sample size not available.
