# Supplementary material for: Genetically proxied impaired GIPR signaling and risk of 6 cancers
Source: iScience. 2023 May 9;26(6):106848. doi: 10.1016/j.isci.2023.106848 (PMC10209536; doi:10.1016/j.isci.2023.106848)
Supplement: Table S3. Association between E354Q and glycemic traits, adiposity measures, and type 2 diabetes (adjusted and unadjusted for BMI), related to Figures 2 and 3 — Effect estimate represents the change in continuous trait per copy of E354Q (rs1800437, C allele). OR represents the exponential increase in odds per copy of E354Q. HbA1c = glycated hemoglobin, CIR = Corrected Insulin Response, calculated using 100× insulin at 30 min)/(glucose at 30 min×(glucose at 30 min–3.89); AUCIns/AUCGluc (mU/mmol) = ratio of the area under the curve (AUC) for AUC insulin/AUC glucose calculated using the trapezium rule; ISI = Insulin sensitivity index, calculated using 10,000/√ (fasting plasma glucose (mg/dL)×fasting insulin×mean glucose during OGTT (mg/dL)×mean insulin during OGTT); CIR_ISI = CIR adjusted for insulin sensitivity index; DI = disposition index, calculated using CIR×ISI; Ins30 = insulin at 30 min; Incr30 = incremental insulin at 30 min, calculated by insulin 30 min – fasting insulin; Ins30 (BMI adj.) = insulin response to glucose during the first 30 min adjusted for BMI, calculated using insulin at 30 min/(glucose at 30 min×BMI); AUCIns (mU∗min/l) = area under the curve (AUC) of insulin levels during OGTT, HOMA-IR = Homeostatic model assessment of insulin resistance, HOMA-B = Homeostatic model assessment of beta-cell function, T2D = type 2 diabetes, BMI = body mass index (adult), childhood BMI = BMI in children aged between 2 and 10 years old, comparative body size at age 10 = Recall of an individual’s body size at age 10 as compared to average. Glucagon levels were from random plasma sample. [file mmc3.xlsx]

## Sheet: Sheet1
Supplementary Table 3: Association between E354Q and glycaemic traits, adiposity measures, and type 2 diabetes (adjusted and unadjusted for BMI)
Outcome (units)	Sample Size	Effect estimate (95% CI)	OR (95% CI)	P value
Fasting glucose (mmol l−1)	281416	-0.009 (-0.013, -0.005)		1.47 x 10-5
2hr glucose (mmol l−1)	281416	0.10 (0.08, 0.12)		3.58 x 10-24
HbA1c (%)	281416	0.0057 (0.0026, 0.0088)		3.67 x 10-4
Fasting insulin (pmol l−1)	281416	0.0039 (-0.001, 0.0088)		0.12
AUCins/AUCgluc (mU/mmol)	5318	-0.11 (-0.17, -0.04)		9.85 x 10-4
AUCins (mU*min/l)	5318	-0.11 (-0.13, -0.09)		1.18 x 10-3
CIR	5318	-0.05 (-0.11, 0.12)		0.1
CIR_ISI	5318	-0.04 (-0.11, 0.02)		0.21
DI	5318	-0.01 (-0.08, 0.05)		0.69
Incr30	5318	-0.11 (-0.18, -0.04)		8.78 x 10-4
Ins30 (BMI adj.)	5318	-0.10 (-0.17, -0.03)		2.15 x 10-3
Ins30	5318	-0.13 (-0.15, -0.11)		1.96 x 10-4
ISI	5318	0.076 (0.009, 0.140)		0.026
HOMA-IR (*)	37037	-0.0057 (-0.016, 0.0051)		0.3
HOMA-B (*)	36466	0.0008 (-0.0078, 0.0094)		0.86
Glucagon (*)	3301	0.0062 (-0.055, 0.068)		0.85
Adult BMI (sex-combined) (SD)	461460	-0.034 (-0.039, -0.029)		7.08 x 10-42
Adult BMI (female-specific) (SD)	339224	-0.032 (-0.042, -0.022)		5.79 x 10-42
Comparative body size at age 10	454718	-0.012 (-0.015, -0.0083)		3.10 x10-11
Childhood BMI (SD)	39620	0.0014 (-0.018, 0.021)		0.89
T2D	48,286 cases, 250,671 controls		1.03 (1.02, 1.05)	7.12 x 10-5
T2D (BMI adj.)	48,286 cases, 250,671 controls		1.06 (1.04, 1.07)	6.80 x 10-12
Effect estimate represents the change in continuous trait per copy of E354Q (rs1800437, C allele). OR represents the exponential increase in odds per copy of E354Q.
HbA1c = glycated haemoglobin, CIR = Corrected Insulin Response, calculated using 100× insulin at 30 min)/(glucose at 30 min×(glucose at 30 min–3.89); AUCIns/AUCGluc (mU/mmol)= ratio of the area under the curve (AUC) for AUC insulin/AUC glucose calculated using the trapezium rule; ISI = Insulin sensitivity index, calculated using 10,000/√ (fasting plasma glucose (mg/dl)×fasting insulin×mean glucos…
