# Supplementary material for: Genetically proxied impaired GIPR signaling and risk of 6 cancers
Source: iScience. 2023 May 9;26(6):106848. doi: 10.1016/j.isci.2023.106848 (PMC10209536; doi:10.1016/j.isci.2023.106848)
Supplement: Table S4. Association between E354Q and sex hormone measures, lipid measures, and IGF-1, related to Figure 4 — BMI = body mass index, SHBG = sex hormone-binding globulin, HDL = high-density lipoprotein, LDL = low-density lipoprotein, IGF-1 = Insulin-like growth factor 1. ∗These four sex hormone measures were assessed in a female subgroup only. [file mmc4.xlsx]

## Sheet: Sheet1
Supplementary Table 4: Association between E354Q and sex hormone measures, lipid measures, and IGF-1.
Outcome (units)	Sample size	Effect estimate (95% CI)	P value
Total testosterone (inverse normal rank transformed, nmol/L)*	230454	-0.022 (-0.029, -0.015)	5.00 x 10-10
Bioavailable testosterone (ln-transformed, nmol/L)*	188507	-0.019 (-0.025, -0.012)	5.20 x 10-9
SHBG (inverse normal rank transformed, nmol/L)*	189473	0.0040 (0.00049, 0.00075)	0.098
SHBG (BMI adj.) (ln-transformed, nmol/L)*	188908	-0.0037 (-0.0068, -0.00067)	0.0037
HDL-c (mg/dL)	1320000	-0.013 (-0.016, -0.0095)	4.59 x 10-4
LDL-c (mg/dL)	1320000	-0.020 (-0.023, -0.016)	2.83 x 10-30
IGF-1 (nmol/L)	342439	0.0088 (0.0030, 0.015)	2.75 x 10-3
BMI = body mass index, SHBG = sex hormone-binding globulin, HDL = high density lipoprotein, LDL = low density lipoprotein, IGF-1 = Insulin-like growth factor 1.
*These four sex hormone measures were assessed in a female subgroup only
