# Supplementary material for: Genetically proxied impaired GIPR signaling and risk of 6 cancers
Source: iScience. 2023 May 9;26(6):106848. doi: 10.1016/j.isci.2023.106848 (PMC10209536; doi:10.1016/j.isci.2023.106848)
Supplement: Table S5. Leave-one-out analyses, related to Figure 5 [file mmc5.xlsx]

## Sheet: Sheet1
Supplementary Table 5: Leave-one-out analyses
exposure	outcome	SNP removed	Beta	Standard Error	P value
Bioavailable Testosterone	Breast cancer overall	rs10136290	0.147676	0.0536285	0.00589275
Bioavailable Testosterone	Breast cancer overall	rs10504255	0.141376	0.053496	0.00822395
Bioavailable Testosterone	Breast cancer overall	rs1050541	0.150274	0.0545993	0.00591781
Bioavailable Testosterone	Breast cancer overall	rs10757893	0.144707	0.0536847	0.00702851
Bioavailable Testosterone	Breast cancer overall	rs10962395	0.145392	0.0536942	0.00677348
Bioavailable Testosterone	Breast cancer overall	rs11031005	0.143569	0.0536846	0.00748834
Bioavailable Testosterone	Breast cancer overall	rs11047261	0.146934	0.0536477	0.00616525
Bioavailable Testosterone	Breast cancer overall	rs1119208	0.144434	0.0537242	0.00717874
Bioavailable Testosterone	Breast cancer overall	rs11235688	0.145184	0.0536892	0.00684775
Bioavailable Testosterone	Breast cancer overall	rs112635299	0.140597	0.0538042	0.00897185
Bioavailable Testosterone	Breast cancer overall	rs113172275	0.146172	0.0538572	0.00664623
Bioavailable Testosterone	Breast cancer overall	rs113201977	0.145227	0.0536391	0.0067796
Bioavailable Testosterone	Breast cancer overall	rs113347955	0.145232	0.0536792	0.00681922
Bioavailable Testosterone	Breast cancer overall	rs114165349	0.141712	0.0538715	0.00852472
Bioavailable Testosterone	Breast cancer overall	rs11621792	0.149751	0.0536842	0.00527917
Bioavailable Testosterone	Breast cancer overall	rs11653686	0.147291	0.0541679	0.00654486
Bioavailable Testosterone	Breast cancer overall	rs11683361	0.146012	0.0537284	0.00657603
Bioavailable Testosterone	Breast cancer overall	rs117005276	0.142716	0.0535625	0.00771068
Bioavailable Testosterone	Breast cancer overall	rs117327231	0.143988	0.0538546	0.00750312
Bioavailable Testosterone	Breast cancer overall	rs11784903	0.143608	0.0536217	0.00740265
Bioavailable Testosterone	Breast cancer overall	rs11879227	0.154203	0.0522186	0.00314671
Bioavailable Testosterone	Breast cancer overall	rs12078363	0.144861	0.0536984	0.00698234
Bioavailable Testosterone	Breast cancer overall	rs12135478	0.144148	0.0536541	0.00721809
Bioavailable Testosterone	Breast cancer overall	rs1214759	0.14812	0.0536184	0.00573616
Bioavailable Testosterone	Breast cancer overall	rs12189146	0.146864	0.0536522	0.00619383
Bioavailable Testosterone	Breast cancer overall	rs12458543	0.146086	0.0537301	0.00655022
Bioavailable Testosterone	Breast cancer overall	rs12543598	0.144882	0.0537583	0.00703769
Bioavailable Testosterone	Breast cancer overall	rs12551042	0.144295	0.0536674	0.00717308
Bioavailable Testosterone	Breast cancer overall	rs12564492	0.147056	0.0536123	0.00608903
Bioavailable Testosterone	Breast cancer overall	rs12645584	0.147726	0.0535899	0.00584065
Bioavailable Testosterone	Breast cancer overall	rs12658172	0.142887	0.0537646	0.00786888
Bioavailable Testosterone	Breast cancer overall	rs12683780	0.148205	0.0535616	0.0056574
Bioavailable Testosterone	Breast cancer overall	rs13030651	0.145036	0.0537355	0.00695327
Bioavailable Testosterone	Breast cancer overall	rs13153019	0.145056	0.0537058	0.00691445
Bioavailable Testosterone	Breast cancer overall	rs140584594	0.144381	0.0535617	0.0070261
Bioavailable Testosterone	Breast cancer overall	rs1432679	0.130079	0.0477548	0.00645161
Bioavailable Testosterone	Breast cancer overall	rs1640272	0.144996	0.0537522	0.00698637
Bioavailable Testosterone	Breast cancer overall	rs168189	0.148287	0.0535887	0.00565511
Bioavailable Testosterone	Breast cancer overall	rs1688043	0.149294	0.0535094	0.00526995
Bioavailable Testosterone	Breast cancer overall	rs17245822	0.141793	0.0533406	0.00785452
Bioavailable Testosterone	Breast cancer overall	rs17287714	0.144975	0.0536834	0.00692239
Bioavailable Testosterone	Breast cancer overall	rs17580	0.145248	0.0537287	0.00686412
Bioavailable Testosterone	Breast cancer overall	rs17842959	0.147095	0.0535622	0.00602834
Bioavailable Testosterone	Breast cancer overall	rs1934923	0.146129	0.0540589	0.00686867
Bioavailable Testosterone	Breast cancer overall	rs1989147	0.147905	0.0536602	0.00584567
Bioavailable Testosterone	Breast cancer overall	rs202200760	0.142114	0.0538407	0.00830237
Bioavailable Testosterone	Breast cancer overall	rs2152318	0.143031	0.0539362	0.00800501
Bioavailable Testosterone	Breast cancer overall	rs2160348	0.138836	0.053708	0.00973768
Bioavailable Testosterone	Breast cancer overall	rs2266782	0.148052	0.0535811	0.00572481
Bioavailable Testosterone	Breast cancer overall	rs2286614	0.145759	0.05369	0.00663102
Bioavailable Testosterone	Breast cancer overall	rs232089	0.144292	0.0536886	0.00719751
Bioavailable Testosterone	Breast cancer overall	rs2397112	0.146032	0.0537163	0.00655642
Bioavailable Testosterone	Breast cancer overall	rs2587507	0.154929	0.0517269	0.00274321
Bioavailable Testosterone	Breast cancer overall	rs2602533	0.145242	0.0537004	0.00683721
Bioavailable Testosterone	Breast cancer overall	rs272607	0.147974	0.053692	0.00585184
Bioavailable Testosterone	Breast cancer overall	rs28495024	0.146294	0.0537914	0.00653504
Bioavailable Testosterone	Breast cancer overall	rs28641793	0.146186	0.0538024	0.00658579
Bioavailable Testosterone	Breast cancer overall	rs295289	0.15101	0.0536788	0.00490485
Bioavailable Testosterone	Breast cancer overall	rs2954111	0.144306	0.0537105	0.00721532
Bioavailable Testosterone	Breast cancer overall	rs312023	0.144947	0.053716	0.00696749
Bioavailable Testosterone	Breast cancer overall	rs34060476	0.141226	0.053505	0.00830294
Bioavailable Testosterone	Breast cancer overall	rs34872892	0.143215	0.0536487	0.00759629
Bioavailable Testosterone	Breast cancer overall	rs34931250	0.140321	0.0533042	0.00847702
Bioavailable Testosterone	Breast cancer overall	rs351370	0.144936	0.0537203	0.00697632
Bioavailable Testosterone	Breast cancer overall	rs35783704	0.145195	0.0537748	0.00693278
Bioavailable Testosterone	Breast cancer overall	rs3732218	0.146532	0.0536674	0.00632635
Bioavailable Testosterone	Breast cancer overall	rs3766922	0.144971	0.0537038	0.00694536
Bioavailable Testosterone	Breast cancer overall	rs3771243	0.146374	0.0537995	0.00651393
Bioavailable Testosterone	Breast cancer overall	rs388430	0.142008	0.0534934	0.0079384
Bioavailable Testosterone	Breast cancer overall	rs40270	0.144458	0.0537013	0.00714443
Bioavailable Testosterone	Breast cancer overall	rs41301394	0.146513	0.0537094	0.00637405
Bioavailable Testosterone	Breast cancer overall	rs4149056	0.145285	0.0540637	0.00720337
Bioavailable Testosterone	Breast cancer overall	rs4368453	0.146255	0.053707	0.00646547
Bioavailable Testosterone	Breast cancer overall	rs45446698	0.137635	0.0552963	0.0128088
Bioavailable Testosterone	Breast cancer overall	rs4690098	0.140192	0.0535983	0.00890722
Bioavailable Testosterone	Breast cancer overall	rs4712976	0.146958	0.0536843	0.00619181
Bioavailable Testosterone	Breast cancer overall	rs4869893	0.141807	0.0534307	0.00795352
Bioavailable Testosterone	Breast cancer overall	rs537551388	0.148263	0.0535243	0.00560541
Bioavailable Testosterone	Breast cancer overall	rs55781920	0.144153	0.05373	0.00729836
Bioavailable Testosterone	Breast cancer overall	rs56196860	0.143289	0.0535875	0.00749702
Bioavailable Testosterone	Breast cancer overall	rs56205943	0.149538	0.05346	0.00515492
Bioavailable Testosterone	Breast cancer overall	rs56332871	0.142379	0.0538328	0.00817299
Bioavailable Testosterone	Breast cancer overall	rs573833	0.145514	0.0536998	0.00673288
Bioavailable Testosterone	Breast cancer overall	rs58072681	0.138906	0.0538209	0.00985461
Bioavailable Testosterone	Breast cancer overall	rs590097	0.135331	0.0536877	0.0117122
Bioavailable Testosterone	Breast cancer overall	rs6008259	0.143811	0.0536839	0.0073874
Bioavailable Testosterone	Breast cancer overall	rs6020423	0.150055	0.053612	0.00512756
Bioavailable Testosterone	Breast cancer overall	rs61237993	0.139901	0.053475	0.00889172
Bioavailable Testosterone	Breast cancer overall	rs61856128	0.14013	0.0539008	0.00932849
Bioavailable Testosterone	Breast cancer overall	rs62025141	0.149477	0.0535397	0.00524022
Bioavailable Testosterone	Breast cancer overall	rs62144584	0.152396	0.0529609	0.00400824
Bioavailable Testosterone	Breast cancer overall	rs62223042	0.150157	0.0532417	0.00479803
Bioavailable Testosterone	Breast cancer overall	rs62231822	0.146433	0.0536764	0.00637051
Bioavailable Testosterone	Breast cancer overall	rs62263023	0.14548	0.0537193	0.00676602
Bioavailable Testosterone	Breast cancer overall	rs62396733	0.140482	0.0532451	0.0083298
Bioavailable Testosterone	Breast cancer overall	rs629042	0.142585	0.0539164	0.00817983
Bioavailable Testosterone	Breast cancer overall	rs6486122	0.146281	0.0537043	0.0064532
Bioavailable Testosterone	Breast cancer overall	rs6684361	0.140845	0.0541509	0.00929615
Bioavailable Testosterone	Breast cancer overall	rs6788984	0.145764	0.0536916	0.00663068
Bioavailable Testosterone	Breast cancer overall	rs6792725	0.14673	0.0536655	0.00625402
Bioavailable Testosterone	Breast cancer overall	rs687339	0.155463	0.0536981	0.00378996
Bioavailable Testosterone	Breast cancer overall	rs6923071	0.146295	0.0537377	0.00648121
Bioavailable Testosterone	Breast cancer overall	rs6995299	0.139804	0.0531473	0.00852592
Bioavailable Testosterone	Breast cancer overall	rs7078330	0.151461	0.0532513	0.00445127
Bioavailable Testosterone	Breast cancer overall	rs7089122	0.146305	0.0537495	0.00648926
Bioavailable Testosterone	Breast cancer overall	rs7139079	0.153825	0.0531452	0.00379853
Bioavailable Testosterone	Breast cancer overall	rs71633359	0.143691	0.053772	0.00753493
Bioavailable Testosterone	Breast cancer overall	rs7175211	0.144531	0.0536872	0.00710028
Bioavailable Testosterone	Breast cancer overall	rs7175852	0.136868	0.0529446	0.00973448
Bioavailable Testosterone	Breast cancer overall	rs7183977	0.147361	0.0538955	0.00625309
Bioavailable Testosterone	Breast cancer overall	rs7248104	0.144685	0.053705	0.0070584
Bioavailable Testosterone	Breast cancer overall	rs727428	0.167468	0.0579318	0.00384288
Bioavailable Testosterone	Breast cancer overall	rs7539478	0.15316	0.0528909	0.00378227
Bioavailable Testosterone	Breast cancer overall	rs7633673	0.144981	0.0537575	0.00699795
Bioavailable Testosterone	Breast cancer overall	rs76895963	0.145202	0.0538325	0.00699076
Bioavailable Testosterone	Breast cancer overall	rs7780066	0.143731	0.0537239	0.00746484
Bioavailable Testosterone	Breast cancer overall	rs78058190	0.143687	0.0536535	0.00740494
Bioavailable Testosterone	Breast cancer overall	rs78081080	0.138736	0.0532518	0.00917997
Bioavailable Testosterone	Breast cancer overall	rs7854368	0.143311	0.0536543	0.00756227
Bioavailable Testosterone	Breast cancer overall	rs8046391	0.145234	0.053714	0.00685416
Bioavailable Testosterone	Breast cancer overall	rs8089112	0.144487	0.0537268	0.00716045
Bioavailable Testosterone	Breast cancer overall	rs8112559	0.144964	0.0537006	0.00694465
Bioavailable Testosterone	Breast cancer overall	rs850294	0.143525	0.053723	0.00754952
Bioavailable Testosterone	Breast cancer overall	rs9379084	0.13887	0.0527534	0.00847766
Bioavailable Testosterone	Breast cancer overall	rs9388769	0.134743	0.0516672	0.00910978
Bioavailable Testosterone	Breast cancer overall	rs9399469	0.145324	0.0537787	0.00688712
Bioavailable Testosterone	Breast cancer overall	rs9527	0.151407	0.0533782	0.00456112
Bioavailable Testosterone	Breast cancer overall	rs9895413	0.148808	0.0536747	0.0055644
Bioavailable Testosterone	Breast cancer overall	rs9987289	0.150022	0.053487	0.00503435
Bioavailable Testosterone	Breast cancer overall	All	0.145251	0.0534012	0.00652825
Bioavailable Testosterone	Breast cancer luminal A	rs10136290	0.254121	0.0621192	4.29773e-05
Bioavailable Testosterone	Breast cancer luminal A	rs10504255	0.245923	0.0620449	7.3819e-05
Bioavailable Testosterone	Breast cancer luminal A	rs1050541	0.258165	0.0632837	4.51341e-05
Bioavailable Testosterone	Breast cancer luminal A	rs10757893	0.251132	0.062266	5.50199e-05
Bioavailable Testosterone	Breast cancer luminal A	rs10962395	0.250243	0.0622782	5.8659e-05
Bioavailable Testosterone	Breast cancer luminal A	rs11031005	0.245607	0.0619948	7.44078e-05
Bioavailable Testosterone	Breast cancer luminal A	rs11047261	0.251847	0.0622587	5.22849e-05
Bioavailable Testosterone	Breast cancer luminal A	rs1119208	0.251368	0.0623131	5.48467e-05
Bioavailable Testosterone	Breast cancer luminal A	rs11235688	0.250608	0.0622707	5.70992e-05
Bioavailable Testosterone	Breast cancer luminal A	rs112635299	0.24502	0.0624147	8.64861e-05
Bioavailable Testosterone	Breast cancer luminal A	rs113172275	0.253686	0.062407	4.80282e-05
Bioavailable Testosterone	Breast cancer luminal A	rs113201977	0.25192	0.0620867	4.95884e-05
Bioavailable Testosterone	Breast cancer luminal A	rs113347955	0.250068	0.0622571	5.90184e-05
Bioavailable Testosterone	Breast cancer luminal A	rs114165349	0.243567	0.0623428	9.34878e-05
Bioavailable Testosterone	Breast cancer luminal A	rs11621792	0.255967	0.062239	3.91159e-05
Bioavailable Testosterone	Breast cancer luminal A	rs11653686	0.245839	0.0627719	8.98875e-05
Bioavailable Testosterone	Breast cancer luminal A	rs11683361	0.251965	0.0622952	5.23921e-05
Bioavailable Testosterone	Breast cancer luminal A	rs117005276	0.245698	0.0618768	7.1641e-05
Bioavailable Testosterone	Breast cancer luminal A	rs117327231	0.245017	0.0623291	8.45829e-05
Bioavailable Testosterone	Breast cancer luminal A	rs11784903	0.245051	0.0616363	7.01553e-05
Bioavailable Testosterone	Breast cancer luminal A	rs11879227	0.26057	0.060643	1.73291e-05
Bioavailable Testosterone	Breast cancer luminal A	rs12078363	0.251132	0.0622803	5.52372e-05
Bioavailable Testosterone	Breast cancer luminal A	rs12135478	0.247411	0.0620568	6.69565e-05
Bioavailable Testosterone	Breast cancer luminal A	rs1214759	0.250598	0.0623334	5.81288e-05
Bioavailable Testosterone	Breast cancer luminal A	rs12189146	0.253845	0.0620878	4.34217e-05
Bioavailable Testosterone	Breast cancer luminal A	rs12458543	0.248518	0.0622833	6.604e-05
Bioavailable Testosterone	Breast cancer luminal A	rs12543598	0.248851	0.0623228	6.52619e-05
Bioavailable Testosterone	Breast cancer luminal A	rs12551042	0.249069	0.0622336	6.27667e-05
Bioavailable Testosterone	Breast cancer luminal A	rs12564492	0.252575	0.0621773	4.86171e-05
Bioavailable Testosterone	Breast cancer luminal A	rs12645584	0.254443	0.0620226	4.08846e-05
Bioavailable Testosterone	Breast cancer luminal A	rs12658172	0.250539	0.0624216	5.97838e-05
Bioavailable Testosterone	Breast cancer luminal A	rs12683780	0.253768	0.0621301	4.41793e-05
Bioavailable Testosterone	Breast cancer luminal A	rs13030651	0.249517	0.0623159	6.22626e-05
Bioavailable Testosterone	Breast cancer luminal A	rs13153019	0.248937	0.0622524	6.36568e-05
Bioavailable Testosterone	Breast cancer luminal A	rs140584594	0.250064	0.0621971	5.80722e-05
Bioavailable Testosterone	Breast cancer luminal A	rs1432679	0.234412	0.0566142	3.46532e-05
Bioavailable Testosterone	Breast cancer luminal A	rs1640272	0.25309	0.0622607	4.8033e-05
Bioavailable Testosterone	Breast cancer luminal A	rs168189	0.253464	0.0622021	4.60452e-05
Bioavailable Testosterone	Breast cancer luminal A	rs1688043	0.254097	0.0621659	4.36227e-05
Bioavailable Testosterone	Breast cancer luminal A	rs17245822	0.245989	0.0617687	6.82163e-05
Bioavailable Testosterone	Breast cancer luminal A	rs17287714	0.250785	0.0622656	5.63342e-05
Bioavailable Testosterone	Breast cancer luminal A	rs17580	0.250718	0.0623155	5.73713e-05
Bioavailable Testosterone	Breast cancer luminal A	rs17842959	0.253234	0.0620325	4.4595e-05
Bioavailable Testosterone	Breast cancer luminal A	rs1934923	0.249043	0.0626958	7.1199e-05
Bioavailable Testosterone	Breast cancer luminal A	rs1989147	0.253371	0.0622473	4.69345e-05
Bioavailable Testosterone	Breast cancer luminal A	rs202200760	0.248964	0.0625238	6.83644e-05
Bioavailable Testosterone	Breast cancer luminal A	rs2152318	0.250078	0.0625904	6.45669e-05
Bioavailable Testosterone	Breast cancer luminal A	rs2160348	0.24525	0.0624321	8.55589e-05
Bioavailable Testosterone	Breast cancer luminal A	rs2266782	0.251154	0.0623016	5.54785e-05
Bioavailable Testosterone	Breast cancer luminal A	rs2286614	0.250342	0.0622802	5.82947e-05
Bioavailable Testosterone	Breast cancer luminal A	rs232089	0.24692	0.0620756	6.95777e-05
Bioavailable Testosterone	Breast cancer luminal A	rs2397112	0.24981	0.0623109	6.09532e-05
Bioavailable Testosterone	Breast cancer luminal A	rs2587507	0.258739	0.0610397	2.24655e-05
Bioavailable Testosterone	Breast cancer luminal A	rs2602533	0.250174	0.0622841	5.90291e-05
Bioavailable Testosterone	Breast cancer luminal A	rs272607	0.255492	0.0621151	3.90206e-05
Bioavailable Testosterone	Breast cancer luminal A	rs28495024	0.255825	0.0621498	3.85073e-05
Bioavailable Testosterone	Breast cancer luminal A	rs28641793	0.246794	0.0623309	7.51312e-05
Bioavailable Testosterone	Breast cancer luminal A	rs295289	0.250949	0.0625167	5.96709e-05
Bioavailable Testosterone	Breast cancer luminal A	rs2954111	0.248796	0.0622755	6.46693e-05
Bioavailable Testosterone	Breast cancer luminal A	rs312023	0.251416	0.062291	5.43358e-05
Bioavailable Testosterone	Breast cancer luminal A	rs34060476	0.247171	0.0621986	7.07056e-05
Bioavailable Testosterone	Breast cancer luminal A	rs34872892	0.247606	0.0621961	6.86132e-05
Bioavailable Testosterone	Breast cancer luminal A	rs34931250	0.244836	0.0618403	7.52099e-05
Bioavailable Testosterone	Breast cancer luminal A	rs351370	0.24971	0.062306	6.12894e-05
Bioavailable Testosterone	Breast cancer luminal A	rs35783704	0.253835	0.0622486	4.54705e-05
Bioavailable Testosterone	Breast cancer luminal A	rs3732218	0.248465	0.0622149	6.50628e-05
Bioavailable Testosterone	Breast cancer luminal A	rs3766922	0.249336	0.0622693	6.22419e-05
Bioavailable Testosterone	Breast cancer luminal A	rs3771243	0.249712	0.062411	6.30531e-05
Bioavailable Testosterone	Breast cancer luminal A	rs388430	0.248173	0.0622034	6.61565e-05
Bioavailable Testosterone	Breast cancer luminal A	rs40270	0.252412	0.062247	5.01323e-05
Bioavailable Testosterone	Breast cancer luminal A	rs41301394	0.24944	0.0623125	6.25304e-05
Bioavailable Testosterone	Breast cancer luminal A	rs4149056	0.250822	0.0627067	6.33641e-05
Bioavailable Testosterone	Breast cancer luminal A	rs4368453	0.253091	0.0622078	4.73215e-05
Bioavailable Testosterone	Breast cancer luminal A	rs45446698	0.241052	0.0641044	0.00016971
Bioavailable Testosterone	Breast cancer luminal A	rs4690098	0.247986	0.0623876	7.04002e-05
Bioavailable Testosterone	Breast cancer luminal A	rs4712976	0.251866	0.0622928	5.27132e-05
Bioavailable Testosterone	Breast cancer luminal A	rs4869893	0.246574	0.0619923	6.96431e-05
Bioavailable Testosterone	Breast cancer luminal A	rs537551388	0.252455	0.0622236	4.96604e-05
Bioavailable Testosterone	Breast cancer luminal A	rs55781920	0.250015	0.0623365	6.05302e-05
Bioavailable Testosterone	Breast cancer luminal A	rs56196860	0.247609	0.0620898	6.66559e-05
Bioavailable Testosterone	Breast cancer luminal A	rs56205943	0.258147	0.061542	2.73296e-05
Bioavailable Testosterone	Breast cancer luminal A	rs56332871	0.241184	0.061973	9.95212e-05
Bioavailable Testosterone	Breast cancer luminal A	rs573833	0.250565	0.062287	5.75235e-05
Bioavailable Testosterone	Breast cancer luminal A	rs58072681	0.246953	0.0626019	7.98614e-05
Bioavailable Testosterone	Breast cancer luminal A	rs590097	0.237976	0.0621872	0.000129834
Bioavailable Testosterone	Breast cancer luminal A	rs6008259	0.248768	0.0622676	6.46546e-05
Bioavailable Testosterone	Breast cancer luminal A	rs6020423	0.254966	0.0622663	4.22594e-05
Bioavailable Testosterone	Breast cancer luminal A	rs61237993	0.242619	0.061818	8.68234e-05
Bioavailable Testosterone	Breast cancer luminal A	rs61856128	0.243375	0.0624544	9.74568e-05
Bioavailable Testosterone	Breast cancer luminal A	rs62025141	0.258156	0.0617083	2.87059e-05
Bioavailable Testosterone	Breast cancer luminal A	rs62144584	0.256143	0.0619032	3.50643e-05
Bioavailable Testosterone	Breast cancer luminal A	rs62223042	0.25509	0.061933	3.80846e-05
Bioavailable Testosterone	Breast cancer luminal A	rs62231822	0.252175	0.0622372	5.0818e-05
Bioavailable Testosterone	Breast cancer luminal A	rs62263023	0.250282	0.0623113	5.90325e-05
Bioavailable Testosterone	Breast cancer luminal A	rs62396733	0.244962	0.0617766	7.33098e-05
Bioavailable Testosterone	Breast cancer luminal A	rs629042	0.251826	0.0625725	5.7083e-05
Bioavailable Testosterone	Breast cancer luminal A	rs6486122	0.250767	0.0623104	5.71015e-05
Bioavailable Testosterone	Breast cancer luminal A	rs6684361	0.250245	0.0628775	6.89506e-05
Bioavailable Testosterone	Breast cancer luminal A	rs6788984	0.250145	0.0622804	5.90861e-05
Bioavailable Testosterone	Breast cancer luminal A	rs6792725	0.251452	0.0622764	5.39828e-05
Bioavailable Testosterone	Breast cancer luminal A	rs687339	0.257227	0.0626052	3.97873e-05
Bioavailable Testosterone	Breast cancer luminal A	rs6923071	0.252777	0.0622802	4.93457e-05
Bioavailable Testosterone	Breast cancer luminal A	rs6995299	0.245788	0.0619562	7.27452e-05
Bioavailable Testosterone	Breast cancer luminal A	rs7078330	0.259902	0.0613157	2.24773e-05
Bioavailable Testosterone	Breast cancer luminal A	rs7089122	0.256366	0.0619592	3.50883e-05
Bioavailable Testosterone	Breast cancer luminal A	rs7139079	0.257313	0.0620536	3.37405e-05
Bioavailable Testosterone	Breast cancer luminal A	rs71633359	0.248983	0.0623792	6.56733e-05
Bioavailable Testosterone	Breast cancer luminal A	rs7175211	0.251009	0.0622791	5.56853e-05
Bioavailable Testosterone	Breast cancer luminal A	rs7175852	0.238665	0.0609331	8.97171e-05
Bioavailable Testosterone	Breast cancer luminal A	rs7183977	0.252517	0.0625248	5.37547e-05
Bioavailable Testosterone	Breast cancer luminal A	rs7248104	0.250007	0.0622948	5.9879e-05
Bioavailable Testosterone	Breast cancer luminal A	rs727428	0.286737	0.0669684	1.8549e-05
Bioavailable Testosterone	Breast cancer luminal A	rs7539478	0.258541	0.0615672	2.67714e-05
Bioavailable Testosterone	Breast cancer luminal A	rs7633673	0.250061	0.0623512	6.05844e-05
Bioavailable Testosterone	Breast cancer luminal A	rs76895963	0.253782	0.0623679	4.71941e-05
Bioavailable Testosterone	Breast cancer luminal A	rs7780066	0.247162	0.0622203	7.11601e-05
Bioavailable Testosterone	Breast cancer luminal A	rs78058190	0.24862	0.0622362	6.4756e-05
Bioavailable Testosterone	Breast cancer luminal A	rs78081080	0.243009	0.0617996	8.4165e-05
Bioavailable Testosterone	Breast cancer luminal A	rs7854368	0.248672	0.0622606	6.49561e-05
Bioavailable Testosterone	Breast cancer luminal A	rs8046391	0.250453	0.0623059	5.82641e-05
Bioavailable Testosterone	Breast cancer luminal A	rs8089112	0.249135	0.0623042	6.36967e-05
Bioavailable Testosterone	Breast cancer luminal A	rs8112559	0.249149	0.0622592	6.2863e-05
Bioavailable Testosterone	Breast cancer luminal A	rs850294	0.250055	0.0623491	6.0575e-05
Bioavailable Testosterone	Breast cancer luminal A	rs9379084	0.243219	0.0612575	7.17437e-05
Bioavailable Testosterone	Breast cancer luminal A	rs9388769	0.240774	0.060811	7.51426e-05
Bioavailable Testosterone	Breast cancer luminal A	rs9399469	0.251167	0.0623705	5.64902e-05
Bioavailable Testosterone	Breast cancer luminal A	rs9527	0.258298	0.0618065	2.92612e-05
Bioavailable Testosterone	Breast cancer luminal A	rs9895413	0.255965	0.0621338	3.79576e-05
Bioavailable Testosterone	Breast cancer luminal A	rs9987289	0.255989	0.0620313	3.67879e-05
Bioavailable Testosterone	Breast cancer luminal A	All	0.250435	0.0619392	5.27187e-05
Bioavailable Testosterone	Breast cancer luminal B HER2 negative	rs10136290	0.164931	0.0715987	0.0212478
Bioavailable Testosterone	Breast cancer luminal B HER2 negative	rs10504255	0.161292	0.0713352	0.0237562
Bioavailable Testosterone	Breast cancer luminal B HER2 negative	rs1050541	0.181753	0.0725078	0.0121874
Bioavailable Testosterone	Breast cancer luminal B HER2 negative	rs10757893	0.166123	0.0715729	0.0202849
Bioavailable Testosterone	Breast cancer luminal B HER2 negative	rs10962395	0.163959	0.0714813	0.0218061
Bioavailable Testosterone	Breast cancer luminal B HER2 negative	rs11031005	0.167505	0.0716042	0.019319
Bioavailable Testosterone	Breast cancer luminal B HER2 negative	rs11047261	0.170585	0.0713079	0.016746
Bioavailable Testosterone	Breast cancer luminal B HER2 negative	rs1119208	0.165683	0.0716264	0.0207143
Bioavailable Testosterone	Breast cancer luminal B HER2 negative	rs11235688	0.169445	0.0713753	0.0175968
Bioavailable Testosterone	Breast cancer luminal B HER2 negative	rs112635299	0.148374	0.0701788	0.0344953
Bioavailable Testosterone	Breast cancer luminal B HER2 negative	rs113172275	0.163186	0.0717587	0.0229599
Bioavailable Testosterone	Breast cancer luminal B HER2 negative	rs113201977	0.16349	0.0711449	0.0215628
Bioavailable Testosterone	Breast cancer luminal B HER2 negative	rs113347955	0.16703	0.0715418	0.0195579
Bioavailable Testosterone	Breast cancer luminal B HER2 negative	rs114165349	0.168468	0.0718768	0.0190864
Bioavailable Testosterone	Breast cancer luminal B HER2 negative	rs11621792	0.167745	0.0717746	0.0194335
Bioavailable Testosterone	Breast cancer luminal B HER2 negative	rs11653686	0.173199	0.0721246	0.0163328
Bioavailable Testosterone	Breast cancer luminal B HER2 negative	rs11683361	0.172016	0.0712487	0.0157653
Bioavailable Testosterone	Breast cancer luminal B HER2 negative	rs117005276	0.159142	0.0708005	0.0245921
Bioavailable Testosterone	Breast cancer luminal B HER2 negative	rs117327231	0.168097	0.0718167	0.0192504
Bioavailable Testosterone	Breast cancer luminal B HER2 negative	rs11784903	0.16857	0.0714726	0.018348
Bioavailable Testosterone	Breast cancer luminal B HER2 negative	rs11879227	0.17925	0.0693091	0.0097029
Bioavailable Testosterone	Breast cancer luminal B HER2 negative	rs12078363	0.165825	0.071585	0.0205319
Bioavailable Testosterone	Breast cancer luminal B HER2 negative	rs12135478	0.169894	0.0712973	0.0171771
Bioavailable Testosterone	Breast cancer luminal B HER2 negative	rs1214759	0.177293	0.0702812	0.0116482
Bioavailable Testosterone	Breast cancer luminal B HER2 negative	rs12189146	0.159678	0.0708515	0.0242153
Bioavailable Testosterone	Breast cancer luminal B HER2 negative	rs12458543	0.165594	0.0716298	0.0207884
Bioavailable Testosterone	Breast cancer luminal B HER2 negative	rs12543598	0.158661	0.0710964	0.025639
Bioavailable Testosterone	Breast cancer luminal B HER2 negative	rs12551042	0.170288	0.0712675	0.0168747
Bioavailable Testosterone	Breast cancer luminal B HER2 negative	rs12564492	0.163315	0.0714133	0.0222021
Bioavailable Testosterone	Breast cancer luminal B HER2 negative	rs12645584	0.170037	0.0713893	0.0172271
Bioavailable Testosterone	Breast cancer luminal B HER2 negative	rs12658172	0.167972	0.0717217	0.0191806
Bioavailable Testosterone	Breast cancer luminal B HER2 negative	rs12683780	0.171891	0.0711738	0.0157313
Bioavailable Testosterone	Breast cancer luminal B HER2 negative	rs13030651	0.175208	0.070678	0.0131766
Bioavailable Testosterone	Breast cancer luminal B HER2 negative	rs13153019	0.162393	0.0713676	0.0228791
Bioavailable Testosterone	Breast cancer luminal B HER2 negative	rs140584594	0.166068	0.0714919	0.0201853
Bioavailable Testosterone	Breast cancer luminal B HER2 negative	rs1432679	0.158601	0.0704876	0.0244454
Bioavailable Testosterone	Breast cancer luminal B HER2 negative	rs1640272	0.166622	0.0716574	0.020058
Bioavailable Testosterone	Breast cancer luminal B HER2 negative	rs168189	0.174959	0.0707453	0.0133951
Bioavailable Testosterone	Breast cancer luminal B HER2 negative	rs1688043	0.168987	0.0715641	0.0182095
Bioavailable Testosterone	Breast cancer luminal B HER2 negative	rs17245822	0.16656	0.0715565	0.0199298
Bioavailable Testosterone	Breast cancer luminal B HER2 negative	rs17287714	0.170296	0.0712553	0.0168508
Bioavailable Testosterone	Breast cancer luminal B HER2 negative	rs17580	0.165662	0.0716112	0.0207035
Bioavailable Testosterone	Breast cancer luminal B HER2 negative	rs17842959	0.167034	0.0715329	0.0195402
Bioavailable Testosterone	Breast cancer luminal B HER2 negative	rs1934923	0.172166	0.0719601	0.0167331
Bioavailable Testosterone	Breast cancer luminal B HER2 negative	rs1989147	0.166523	0.0716552	0.0201284
Bioavailable Testosterone	Breast cancer luminal B HER2 negative	rs202200760	0.158648	0.0715719	0.0266486
Bioavailable Testosterone	Breast cancer luminal B HER2 negative	rs2152318	0.16146	0.0718411	0.0246109
Bioavailable Testosterone	Breast cancer luminal B HER2 negative	rs2160348	0.158087	0.0716197	0.0272922
Bioavailable Testosterone	Breast cancer luminal B HER2 negative	rs2266782	0.168348	0.0715558	0.0186384
Bioavailable Testosterone	Breast cancer luminal B HER2 negative	rs2286614	0.163909	0.071478	0.0218399
Bioavailable Testosterone	Breast cancer luminal B HER2 negative	rs232089	0.167279	0.0715783	0.0194386
Bioavailable Testosterone	Breast cancer luminal B HER2 negative	rs2397112	0.166212	0.071619	0.0202989
Bioavailable Testosterone	Breast cancer luminal B HER2 negative	rs2587507	0.173362	0.0708047	0.0143471
Bioavailable Testosterone	Breast cancer luminal B HER2 negative	rs2602533	0.167065	0.0715728	0.0195853
Bioavailable Testosterone	Breast cancer luminal B HER2 negative	rs272607	0.158729	0.0711863	0.0257628
Bioavailable Testosterone	Breast cancer luminal B HER2 negative	rs28495024	0.170915	0.0715615	0.0169237
Bioavailable Testosterone	Breast cancer luminal B HER2 negative	rs28641793	0.166077	0.0717613	0.0206511
Bioavailable Testosterone	Breast cancer luminal B HER2 negative	rs295289	0.176009	0.0713791	0.0136697
Bioavailable Testosterone	Breast cancer luminal B HER2 negative	rs2954111	0.161486	0.0713274	0.0235738
Bioavailable Testosterone	Breast cancer luminal B HER2 negative	rs312023	0.17013	0.0714021	0.0171859
Bioavailable Testosterone	Breast cancer luminal B HER2 negative	rs34060476	0.159755	0.0711953	0.0248392
Bioavailable Testosterone	Breast cancer luminal B HER2 negative	rs34872892	0.163116	0.0714944	0.0225176
Bioavailable Testosterone	Breast cancer luminal B HER2 negative	rs34931250	0.160506	0.0711692	0.0241166
Bioavailable Testosterone	Breast cancer luminal B HER2 negative	rs351370	0.173621	0.070916	0.0143546
Bioavailable Testosterone	Breast cancer luminal B HER2 negative	rs35783704	0.16257	0.0715612	0.0231012
Bioavailable Testosterone	Breast cancer luminal B HER2 negative	rs3732218	0.17122	0.071208	0.0161947
Bioavailable Testosterone	Breast cancer luminal B HER2 negative	rs3766922	0.174636	0.0704906	0.0132332
Bioavailable Testosterone	Breast cancer luminal B HER2 negative	rs3771243	0.169181	0.0716722	0.0182508
Bioavailable Testosterone	Breast cancer luminal B HER2 negative	rs388430	0.16513	0.0715758	0.021051
Bioavailable Testosterone	Breast cancer luminal B HER2 negative	rs40270	0.167423	0.0715943	0.0193617
Bioavailable Testosterone	Breast cancer luminal B HER2 negative	rs41301394	0.166155	0.0716303	0.0203616
Bioavailable Testosterone	Breast cancer luminal B HER2 negative	rs4149056	0.174197	0.0718489	0.0153298
Bioavailable Testosterone	Breast cancer luminal B HER2 negative	rs4368453	0.167135	0.0716084	0.0195947
Bioavailable Testosterone	Breast cancer luminal B HER2 negative	rs45446698	0.134971	0.0726588	0.0632265
Bioavailable Testosterone	Breast cancer luminal B HER2 negative	rs4690098	0.154569	0.0708499	0.0291359
Bioavailable Testosterone	Breast cancer luminal B HER2 negative	rs4712976	0.171807	0.0712526	0.0158984
Bioavailable Testosterone	Breast cancer luminal B HER2 negative	rs4869893	0.159148	0.0707237	0.0244312
Bioavailable Testosterone	Breast cancer luminal B HER2 negative	rs537551388	0.164986	0.0715728	0.0211581
Bioavailable Testosterone	Breast cancer luminal B HER2 negative	rs55781920	0.165778	0.0716446	0.0206733
Bioavailable Testosterone	Breast cancer luminal B HER2 negative	rs56196860	0.167249	0.0715524	0.0194165
Bioavailable Testosterone	Breast cancer luminal B HER2 negative	rs56205943	0.168913	0.0715595	0.0182527
Bioavailable Testosterone	Breast cancer luminal B HER2 negative	rs56332871	0.159699	0.0716173	0.0257544
Bioavailable Testosterone	Breast cancer luminal B HER2 negative	rs573833	0.171201	0.0711953	0.0161874
Bioavailable Testosterone	Breast cancer luminal B HER2 negative	rs58072681	0.165776	0.0720061	0.021321
Bioavailable Testosterone	Breast cancer luminal B HER2 negative	rs590097	0.164236	0.0720999	0.022733
Bioavailable Testosterone	Breast cancer luminal B HER2 negative	rs6008259	0.160513	0.071162	0.0240955
Bioavailable Testosterone	Breast cancer luminal B HER2 negative	rs6020423	0.160837	0.0715377	0.0245581
Bioavailable Testosterone	Breast cancer luminal B HER2 negative	rs61237993	0.169875	0.0715907	0.0176506
Bioavailable Testosterone	Breast cancer luminal B HER2 negative	rs61856128	0.158166	0.0717826	0.0275667
Bioavailable Testosterone	Breast cancer luminal B HER2 negative	rs62025141	0.171009	0.0714583	0.0167056
Bioavailable Testosterone	Breast cancer luminal B HER2 negative	rs62144584	0.166424	0.0716369	0.0201704
Bioavailable Testosterone	Breast cancer luminal B HER2 negative	rs62223042	0.17065	0.0713207	0.016724
Bioavailable Testosterone	Breast cancer luminal B HER2 negative	rs62231822	0.161988	0.0712927	0.0230771
Bioavailable Testosterone	Breast cancer luminal B HER2 negative	rs62263023	0.164304	0.0715642	0.0216821
Bioavailable Testosterone	Breast cancer luminal B HER2 negative	rs62396733	0.166377	0.0715933	0.0201297
Bioavailable Testosterone	Breast cancer luminal B HER2 negative	rs629042	0.169488	0.0718807	0.0183786
Bioavailable Testosterone	Breast cancer luminal B HER2 negative	rs6486122	0.170525	0.07138	0.0168955
Bioavailable Testosterone	Breast cancer luminal B HER2 negative	rs6684361	0.158184	0.0721167	0.0282753
Bioavailable Testosterone	Breast cancer luminal B HER2 negative	rs6788984	0.164911	0.07155	0.0211758
Bioavailable Testosterone	Breast cancer luminal B HER2 negative	rs6792725	0.165664	0.071591	0.0206655
Bioavailable Testosterone	Breast cancer luminal B HER2 negative	rs687339	0.167953	0.0721246	0.0198773
Bioavailable Testosterone	Breast cancer luminal B HER2 negative	rs6923071	0.165284	0.0716436	0.0210526
Bioavailable Testosterone	Breast cancer luminal B HER2 negative	rs6995299	0.163278	0.0714755	0.0223489
Bioavailable Testosterone	Breast cancer luminal B HER2 negative	rs7078330	0.169422	0.0715681	0.0179195
Bioavailable Testosterone	Breast cancer luminal B HER2 negative	rs7089122	0.163681	0.0716115	0.0222728
Bioavailable Testosterone	Breast cancer luminal B HER2 negative	rs7139079	0.169397	0.0716848	0.0181235
Bioavailable Testosterone	Breast cancer luminal B HER2 negative	rs71633359	0.160361	0.0714403	0.0247883
Bioavailable Testosterone	Breast cancer luminal B HER2 negative	rs7175211	0.164477	0.0715317	0.0214848
Bioavailable Testosterone	Breast cancer luminal B HER2 negative	rs7175852	0.159243	0.0712549	0.0254282
Bioavailable Testosterone	Breast cancer luminal B HER2 negative	rs7183977	0.16736	0.0718808	0.0198964
Bioavailable Testosterone	Breast cancer luminal B HER2 negative	rs7248104	0.168634	0.0715183	0.0183781
Bioavailable Testosterone	Breast cancer luminal B HER2 negative	rs727428	0.170328	0.0775812	0.0281292
Bioavailable Testosterone	Breast cancer luminal B HER2 negative	rs7539478	0.180337	0.0696184	0.00958741
Bioavailable Testosterone	Breast cancer luminal B HER2 negative	rs7633673	0.165275	0.0716533	0.0210774
Bioavailable Testosterone	Breast cancer luminal B HER2 negative	rs76895963	0.166611	0.0717676	0.0202578
Bioavailable Testosterone	Breast cancer luminal B HER2 negative	rs7780066	0.16323	0.0715597	0.0225462
Bioavailable Testosterone	Breast cancer luminal B HER2 negative	rs78058190	0.16716	0.0715781	0.019525
Bioavailable Testosterone	Breast cancer luminal B HER2 negative	rs78081080	0.153222	0.0701721	0.0289981
Bioavailable Testosterone	Breast cancer luminal B HER2 negative	rs7854368	0.167408	0.0715966	0.0193762
Bioavailable Testosterone	Breast cancer luminal B HER2 negative	rs8046391	0.164918	0.0715825	0.0212291
Bioavailable Testosterone	Breast cancer luminal B HER2 negative	rs8089112	0.162757	0.0714843	0.0227972
Bioavailable Testosterone	Breast cancer luminal B HER2 negative	rs8112559	0.168212	0.0715321	0.018695
Bioavailable Testosterone	Breast cancer luminal B HER2 negative	rs850294	0.165604	0.0716569	0.0208287
Bioavailable Testosterone	Breast cancer luminal B HER2 negative	rs9379084	0.166389	0.0715815	0.0201004
Bioavailable Testosterone	Breast cancer luminal B HER2 negative	rs9388769	0.158924	0.0708616	0.024914
Bioavailable Testosterone	Breast cancer luminal B HER2 negative	rs9399469	0.165836	0.0716844	0.0206994
Bioavailable Testosterone	Breast cancer luminal B HER2 negative	rs9527	0.180445	0.0700705	0.0100186
Bioavailable Testosterone	Breast cancer luminal B HER2 negative	rs9895413	0.166365	0.0717333	0.0203833
Bioavailable Testosterone	Breast cancer luminal B HER2 negative	rs9987289	0.175607	0.0708306	0.0131657
Bioavailable Testosterone	Breast cancer luminal B HER2 negative	All	0.166275	0.0711856	0.0195023
Total Testosterone	Breast cancer overall	rs10108398	0.14014	0.0246385	1.28649e-08
Total Testosterone	Breast cancer overall	rs10147094	0.142139	0.0247718	9.58437e-09
Total Testosterone	Breast cancer overall	rs10168169	0.142621	0.0247831	8.6769e-09
Total Testosterone	Breast cancer overall	rs10240258	0.141806	0.0250734	1.55271e-08
Total Testosterone	Breast cancer overall	rs1032388	0.142762	0.0249213	1.01301e-08
Total Testosterone	Breast cancer overall	rs10799713	0.14139	0.0247821	1.1612e-08
Total Testosterone	Breast cancer overall	rs10817260	0.140177	0.0247946	1.57176e-08
Total Testosterone	Breast cancer overall	rs10821415	0.141065	0.024737	1.18005e-08
Total Testosterone	Breast cancer overall	rs10910476	0.141999	0.0247576	9.71797e-09
Total Testosterone	Breast cancer overall	rs11024458	0.140936	0.02474	1.22158e-08
Total Testosterone	Breast cancer overall	rs11031005	0.140691	0.0247691	1.34617e-08
Total Testosterone	Breast cancer overall	rs11125180	0.141745	0.0247754	1.05773e-08
Total Testosterone	Breast cancer overall	rs11128516	0.142275	0.0247262	8.715e-09
Total Testosterone	Breast cancer overall	rs11191421	0.146874	0.0244917	2.01123e-09
Total Testosterone	Breast cancer overall	rs11191801	0.143005	0.0247263	7.31512e-09
Total Testosterone	Breast cancer overall	rs1119208	0.141371	0.0248217	1.23041e-08
Total Testosterone	Breast cancer overall	rs112635299	0.14012	0.0246426	1.29966e-08
Total Testosterone	Breast cancer overall	rs112694713	0.142461	0.0247893	9.09183e-09
Total Testosterone	Breast cancer overall	rs114834079	0.14087	0.02472	1.2076e-08
Total Testosterone	Breast cancer overall	rs11638521	0.146669	0.0250193	4.56611e-09
Total Testosterone	Breast cancer overall	rs11673591	0.141358	0.0248005	1.19936e-08
Total Testosterone	Breast cancer overall	rs11697333	0.144971	0.0242681	2.3192e-09
Total Testosterone	Breast cancer overall	rs117007168	0.140678	0.0246593	1.16425e-08
Total Testosterone	Breast cancer overall	rs11702562	0.140458	0.0246987	1.29404e-08
Total Testosterone	Breast cancer overall	rs1171617	0.140756	0.0249064	1.5915e-08
Total Testosterone	Breast cancer overall	rs117327231	0.141456	0.024919	1.37363e-08
Total Testosterone	Breast cancer overall	rs11774829	0.142097	0.0248438	1.0676e-08
Total Testosterone	Breast cancer overall	rs11782259	0.142257	0.0247304	8.80349e-09
Total Testosterone	Breast cancer overall	rs117913411	0.142082	0.0247633	9.60179e-09
Total Testosterone	Breast cancer overall	rs11892043	0.145646	0.0241924	1.74083e-09
Total Testosterone	Breast cancer overall	rs12078363	0.141643	0.0248046	1.1275e-08
Total Testosterone	Breast cancer overall	rs1214761	0.144355	0.0247096	5.15568e-09
Total Testosterone	Breast cancer overall	rs1242518	0.140441	0.0247122	1.32297e-08
Total Testosterone	Breast cancer overall	rs12436785	0.144467	0.0247073	5.001e-09
Total Testosterone	Breast cancer overall	rs12564492	0.142814	0.0247053	7.438e-09
Total Testosterone	Breast cancer overall	rs1260326	0.140322	0.0248479	1.63041e-08
Total Testosterone	Breast cancer overall	rs12658172	0.140339	0.0248547	1.63839e-08
Total Testosterone	Breast cancer overall	rs12683780	0.144415	0.024665	4.76793e-09
Total Testosterone	Breast cancer overall	rs12708515	0.141633	0.0247804	1.09377e-08
Total Testosterone	Breast cancer overall	rs12925980	0.141727	0.0247727	1.05854e-08
Total Testosterone	Breast cancer overall	rs13006172	0.141644	0.0247712	1.0772e-08
Total Testosterone	Breast cancer overall	rs13080318	0.141902	0.0247711	1.01298e-08
Total Testosterone	Breast cancer overall	rs13153019	0.141645	0.0247794	1.08902e-08
Total Testosterone	Breast cancer overall	rs13184921	0.141248	0.0247808	1.1987e-08
Total Testosterone	Breast cancer overall	rs13220350	0.142766	0.024768	8.20726e-09
Total Testosterone	Breast cancer overall	rs13229619	0.138447	0.0247089	2.10497e-08
Total Testosterone	Breast cancer overall	rs13269725	0.140428	0.0246699	1.25368e-08
Total Testosterone	Breast cancer overall	rs1362234	0.140313	0.0247405	1.41644e-08
Total Testosterone	Breast cancer overall	rs139380031	0.144953	0.0261249	2.88202e-08
Total Testosterone	Breast cancer overall	rs143698605	0.140608	0.0247363	1.31357e-08
Total Testosterone	Breast cancer overall	rs151174000	0.140753	0.0247263	1.25225e-08
Total Testosterone	Breast cancer overall	rs1660322	0.138358	0.024458	1.54073e-08
Total Testosterone	Breast cancer overall	rs167096	0.141601	0.0247627	1.07584e-08
Total Testosterone	Breast cancer overall	rs17045384	0.141518	0.0247961	1.14808e-08
Total Testosterone	Breast cancer overall	rs1713426	0.142492	0.0247117	8.10842e-09
Total Testosterone	Breast cancer overall	rs1716975	0.140641	0.0246956	1.23386e-08
Total Testosterone	Breast cancer overall	rs17201704	0.142677	0.0248101	8.8835e-09
Total Testosterone	Breast cancer overall	rs17245822	0.138655	0.0246097	1.75907e-08
Total Testosterone	Breast cancer overall	rs17764067	0.141455	0.024766	1.11872e-08
Total Testosterone	Breast cancer overall	rs1784639	0.14293	0.0246984	7.16523e-09
Total Testosterone	Breast cancer overall	rs17882028	0.140674	0.0247195	1.26429e-08
Total Testosterone	Breast cancer overall	rs182972739	0.142481	0.0246868	7.85393e-09
Total Testosterone	Breast cancer overall	rs184265581	0.142858	0.0248335	8.78552e-09
Total Testosterone	Breast cancer overall	rs1861953	0.144105	0.0244739	3.90669e-09
Total Testosterone	Breast cancer overall	rs1870940	0.139183	0.0246166	1.56723e-08
Total Testosterone	Breast cancer overall	rs1872930	0.141319	0.0249051	1.39243e-08
Total Testosterone	Breast cancer overall	rs1939769	0.143586	0.024873	7.79809e-09
Total Testosterone	Breast cancer overall	rs2002155	0.143364	0.0246709	6.20848e-09
Total Testosterone	Breast cancer overall	rs2011425	0.142328	0.0247552	8.95587e-09
Total Testosterone	Breast cancer overall	rs2074585	0.140449	0.0246886	1.27908e-08
Total Testosterone	Breast cancer overall	rs2113944	0.14255	0.0247607	8.55588e-09
Total Testosterone	Breast cancer overall	rs2126583	0.14337	0.0246032	5.63432e-09
Total Testosterone	Breast cancer overall	rs2147419	0.141017	0.0247468	1.20948e-08
Total Testosterone	Breast cancer overall	rs2186945	0.140365	0.0246961	1.31819e-08
Total Testosterone	Breast cancer overall	rs2250477	0.140988	0.0249672	1.63353e-08
Total Testosterone	Breast cancer overall	rs230503	0.141084	0.0247408	1.18078e-08
Total Testosterone	Breast cancer overall	rs2342307	0.142921	0.0247803	8.04332e-09
Total Testosterone	Breast cancer overall	rs2344744	0.141378	0.0247599	1.13012e-08
Total Testosterone	Breast cancer overall	rs2464895	0.140461	0.0246942	1.28529e-08
Total Testosterone	Breast cancer overall	rs246600	0.140971	0.0247432	1.21666e-08
Total Testosterone	Breast cancer overall	rs2608652	0.141997	0.0247564	9.70839e-09
Total Testosterone	Breast cancer overall	rs2801885	0.140541	0.0247583	1.37466e-08
Total Testosterone	Breast cancer overall	rs2824138	0.142524	0.0247528	8.51634e-09
Total Testosterone	Breast cancer overall	rs28421540	0.14183	0.0248174	1.09753e-08
Total Testosterone	Breast cancer overall	rs28612846	0.141348	0.02475	1.12297e-08
Total Testosterone	Breast cancer overall	rs2941541	0.140912	0.0247528	1.25001e-08
Total Testosterone	Breast cancer overall	rs3136354	0.141595	0.0247959	1.12713e-08
Total Testosterone	Breast cancer overall	rs34163044	0.140515	0.0246998	1.27858e-08
Total Testosterone	Breast cancer overall	rs34269793	0.141362	0.0248045	1.20478e-08
Total Testosterone	Breast cancer overall	rs34931250	0.13859	0.0245108	1.56544e-08
Total Testosterone	Breast cancer overall	rs35169377	0.141193	0.0247584	1.1785e-08
Total Testosterone	Breast cancer overall	rs35427	0.1428	0.0246991	7.39943e-09
Total Testosterone	Breast cancer overall	rs35629860	0.141658	0.0247715	1.07406e-08
Total Testosterone	Breast cancer overall	rs36032941	0.138581	0.0249966	2.95666e-08
Total Testosterone	Breast cancer overall	rs36088520	0.141428	0.0247625	1.12072e-08
Total Testosterone	Breast cancer overall	rs371162363	0.142191	0.024781	9.58443e-09
Total Testosterone	Breast cancer overall	rs3765300	0.140541	0.0247051	1.27994e-08
Total Testosterone	Breast cancer overall	rs3814132	0.141898	0.0247646	1.005e-08
Total Testosterone	Breast cancer overall	rs4067	0.143025	0.0246729	6.75701e-09
Total Testosterone	Breast cancer overall	rs4076000	0.141766	0.0247645	1.03712e-08
Total Testosterone	Breast cancer overall	rs4149056	0.141405	0.0247837	1.15967e-08
Total Testosterone	Breast cancer overall	rs4245930	0.140699	0.0247792	1.36204e-08
Total Testosterone	Breast cancer overall	rs4294422	0.142432	0.0247515	8.69115e-09
Total Testosterone	Breast cancer overall	rs437115	0.142906	0.0247791	8.06031e-09
Total Testosterone	Breast cancer overall	rs440150	0.141033	0.0247387	1.19173e-08
Total Testosterone	Breast cancer overall	rs4453027	0.140613	0.0247583	1.35165e-08
Total Testosterone	Breast cancer overall	rs4464040	0.145134	0.02467	4.0289e-09
Total Testosterone	Breast cancer overall	rs4493564	0.142702	0.0247258	7.86142e-09
Total Testosterone	Breast cancer overall	rs4586943	0.142236	0.0247448	9.02575e-09
Total Testosterone	Breast cancer overall	rs4632729	0.143785	0.0247355	6.14016e-09
Total Testosterone	Breast cancer overall	rs4736359	0.141889	0.0248526	1.13485e-08
Total Testosterone	Breast cancer overall	rs4793788	0.141628	0.0247701	1.07986e-08
Total Testosterone	Breast cancer overall	rs4804181	0.142613	0.0248008	8.90768e-09
Total Testosterone	Breast cancer overall	rs4820829	0.14095	0.0247478	1.2305e-08
Total Testosterone	Breast cancer overall	rs4832211	0.140431	0.024717	1.33488e-08
Total Testosterone	Breast cancer overall	rs4943729	0.141415	0.0247578	1.11684e-08
Total Testosterone	Breast cancer overall	rs4961485	0.140524	0.0247223	1.31514e-08
Total Testosterone	Breast cancer overall	rs505237	0.141617	0.0247631	1.07251e-08
Total Testosterone	Breast cancer overall	rs533530496	0.141706	0.0247601	1.04564e-08
Total Testosterone	Breast cancer overall	rs537551388	0.144263	0.0246369	4.75409e-09
Total Testosterone	Breast cancer overall	rs56196860	0.140571	0.0246988	1.2599e-08
Total Testosterone	Breast cancer overall	rs57108174	0.140682	0.0247575	1.32832e-08
Total Testosterone	Breast cancer overall	rs571084788	0.143193	0.0246853	6.60259e-09
Total Testosterone	Breast cancer overall	rs57193974	0.143449	0.0245883	5.41088e-09
Total Testosterone	Breast cancer overall	rs57615517	0.140148	0.0246448	1.29514e-08
Total Testosterone	Breast cancer overall	rs58072681	0.13763	0.0249426	3.43159e-08
Total Testosterone	Breast cancer overall	rs58723250	0.138091	0.0245731	1.91386e-08
Total Testosterone	Breast cancer overall	rs590097	0.13481	0.0248906	6.09081e-08
Total Testosterone	Breast cancer overall	rs59397130	0.143271	0.0246728	6.367e-09
Total Testosterone	Breast cancer overall	rs59741822	0.142023	0.0247702	9.832e-09
Total Testosterone	Breast cancer overall	rs6008259	0.140813	0.0247888	1.3428e-08
Total Testosterone	Breast cancer overall	rs6020423	0.145799	0.0246634	3.38928e-09
Total Testosterone	Breast cancer overall	rs6100174	0.142174	0.0247698	9.47667e-09
Total Testosterone	Breast cancer overall	rs61237993	0.138402	0.0246139	1.87749e-08
Total Testosterone	Breast cancer overall	rs61597847	0.140875	0.0247348	1.2306e-08
Total Testosterone	Breast cancer overall	rs61661087	0.142399	0.0248106	9.49835e-09
Total Testosterone	Breast cancer overall	rs62059839	0.143636	0.0247558	6.54865e-09
Total Testosterone	Breast cancer overall	rs62223042	0.144224	0.0244262	3.53749e-09
Total Testosterone	Breast cancer overall	rs62231822	0.142885	0.0247655	7.94987e-09
Total Testosterone	Breast cancer overall	rs62621812	0.138998	0.0243925	1.20954e-08
Total Testosterone	Breast cancer overall	rs6490696	0.141271	0.0247619	1.16223e-08
Total Testosterone	Breast cancer overall	rs6684361	0.140224	0.0252289	2.72761e-08
Total Testosterone	Breast cancer overall	rs674486	0.144093	0.024471	3.9021e-09
Total Testosterone	Breast cancer overall	rs6997799	0.140313	0.0247115	1.36238e-08
Total Testosterone	Breast cancer overall	rs72660136	0.141888	0.0247745	1.02108e-08
Total Testosterone	Breast cancer overall	rs72693130	0.141447	0.0247563	1.10619e-08
Total Testosterone	Breast cancer overall	rs72731535	0.14045	0.0247248	1.34284e-08
Total Testosterone	Breast cancer overall	rs7342537	0.141311	0.0247787	1.17786e-08
Total Testosterone	Breast cancer overall	rs7519368	0.142823	0.0248029	8.49514e-09
Total Testosterone	Breast cancer overall	rs75217853	0.141464	0.0247719	1.12542e-08
Total Testosterone	Breast cancer overall	rs75287599	0.142165	0.0247831	9.67311e-09
Total Testosterone	Breast cancer overall	rs7530117	0.141402	0.0247646	1.13086e-08
Total Testosterone	Breast cancer overall	rs7575635	0.143232	0.0247923	7.59091e-09
Total Testosterone	Breast cancer overall	rs75954926	0.140864	0.0247094	1.19217e-08
Total Testosterone	Breast cancer overall	rs7618363	0.141387	0.0247913	1.17643e-08
Total Testosterone	Breast cancer overall	rs76299412	0.141911	0.0247958	1.04536e-08
Total Testosterone	Breast cancer overall	rs7633673	0.14167	0.0248029	1.11767e-08
Total Testosterone	Breast cancer overall	rs76505784	0.141684	0.0247774	1.07596e-08
Total Testosterone	Breast cancer overall	rs7673027	0.142029	0.0247655	9.75361e-09
Total Testosterone	Breast cancer overall	rs7705845	0.136441	0.0232258	4.24e-09
Total Testosterone	Breast cancer overall	rs77822621	0.141357	0.0247675	1.14754e-08
Total Testosterone	Breast cancer overall	rs78417158	0.14186	0.0247693	1.02077e-08
Total Testosterone	Breast cancer overall	rs784420	0.145053	0.0247039	4.31498e-09
Total Testosterone	Breast cancer overall	rs7918084	0.142866	0.0247831	8.18216e-09
Total Testosterone	Breast cancer overall	rs79273053	0.141895	0.0247481	9.8339e-09
Total Testosterone	Breast cancer overall	rs7977247	0.141943	0.0247684	9.99445e-09
Total Testosterone	Breast cancer overall	rs80147006	0.14123	0.0247491	1.15355e-08
Total Testosterone	Breast cancer overall	rs8044588	0.141443	0.0247595	1.11209e-08
Total Testosterone	Breast cancer overall	rs8093038	0.142827	0.0248195	8.68194e-09
Total Testosterone	Breast cancer overall	rs8111359	0.141896	0.0248619	1.1472e-08
Total Testosterone	Breast cancer overall	rs8126001	0.137768	0.0241897	1.23143e-08
Total Testosterone	Breast cancer overall	rs8184986	0.14231	0.0247428	8.84257e-09
Total Testosterone	Breast cancer overall	rs850293	0.140708	0.0247847	1.36906e-08
Total Testosterone	Breast cancer overall	rs873779	0.14248	0.0247235	8.26598e-09
Total Testosterone	Breast cancer overall	rs881613	0.140949	0.0247181	1.18236e-08
Total Testosterone	Breast cancer overall	rs9272779	0.143852	0.0246781	5.57244e-09
Total Testosterone	Breast cancer overall	rs9399469	0.141887	0.0248056	1.06553e-08
Total Testosterone	Breast cancer overall	rs9457466	0.141253	0.0247591	1.16269e-08
Total Testosterone	Breast cancer overall	rs9506725	0.139935	0.0249774	2.11353e-08
Total Testosterone	Breast cancer overall	rs9599996	0.143185	0.0246609	6.39196e-09
Total Testosterone	Breast cancer overall	rs961566	0.141562	0.0247606	1.08263e-08
Total Testosterone	Breast cancer overall	rs9638084	0.140681	0.0247376	1.29331e-08
Total Testosterone	Breast cancer overall	rs9687846	0.140138	0.0247021	1.40227e-08
Total Testosterone	Breast cancer overall	rs9850919	0.141923	0.0247701	1.00662e-08
Total Testosterone	Breast cancer overall	rs9853922	0.141265	0.0247647	1.16823e-08
Total Testosterone	Breast cancer overall	rs9872340	0.142595	0.0247299	8.11387e-09
Total Testosterone	Breast cancer overall	All	0.141659	0.0246731	9.38717e-09
Total Testosterone	Breast cancer luminal A	rs10108398	0.198936	0.030622	8.22164e-11
Total Testosterone	Breast cancer luminal A	rs10147094	0.201044	0.0308038	6.72846e-11
Total Testosterone	Breast cancer luminal A	rs10168169	0.200917	0.0308332	7.20826e-11
Total Testosterone	Breast cancer luminal A	rs10240258	0.202388	0.0311712	8.42701e-11
Total Testosterone	Breast cancer luminal A	rs1032388	0.2	0.0309872	1.08735e-10
Total Testosterone	Breast cancer luminal A	rs10799713	0.20058	0.0308087	7.48925e-11
Total Testosterone	Breast cancer luminal A	rs10817260	0.199015	0.0308212	1.06737e-10
Total Testosterone	Breast cancer luminal A	rs10821415	0.200091	0.030749	7.65354e-11
Total Testosterone	Breast cancer luminal A	rs10910476	0.200893	0.0307855	6.77378e-11
Total Testosterone	Breast cancer luminal A	rs11024458	0.199216	0.0306756	8.34227e-11
Total Testosterone	Breast cancer luminal A	rs11031005	0.197697	0.0306164	1.06632e-10
Total Testosterone	Breast cancer luminal A	rs11125180	0.199768	0.0307622	8.36194e-11
Total Testosterone	Breast cancer luminal A	rs11128516	0.201326	0.0307623	5.96656e-11
Total Testosterone	Breast cancer luminal A	rs11191421	0.20737	0.0304413	9.61729e-12
Total Testosterone	Breast cancer luminal A	rs11191801	0.202783	0.0307157	4.05813e-11
Total Testosterone	Breast cancer luminal A	rs1119208	0.202031	0.0308406	5.72314e-11
Total Testosterone	Breast cancer luminal A	rs112635299	0.198854	0.0306215	8.3626e-11
Total Testosterone	Breast cancer luminal A	rs112694713	0.202519	0.0307883	4.77525e-11
Total Testosterone	Breast cancer luminal A	rs114834079	0.19935	0.0306608	7.93752e-11
Total Testosterone	Breast cancer luminal A	rs11638521	0.205846	0.0311532	3.90806e-11
Total Testosterone	Breast cancer luminal A	rs11673591	0.200539	0.0308322	7.81038e-11
Total Testosterone	Breast cancer luminal A	rs11697333	0.203343	0.0305666	2.88249e-11
Total Testosterone	Breast cancer luminal A	rs117007168	0.19879	0.0304454	6.60379e-11
Total Testosterone	Breast cancer luminal A	rs11702562	0.199911	0.0307577	8.05546e-11
Total Testosterone	Breast cancer luminal A	rs1171617	0.204577	0.0308809	3.47909e-11
Total Testosterone	Breast cancer luminal A	rs117327231	0.19719	0.0309251	1.81337e-10
Total Testosterone	Breast cancer luminal A	rs11774829	0.204135	0.0307747	3.28453e-11
Total Testosterone	Breast cancer luminal A	rs11782259	0.200976	0.030776	6.56477e-11
Total Testosterone	Breast cancer luminal A	rs117913411	0.200494	0.0307898	7.42947e-11
Total Testosterone	Breast cancer luminal A	rs11892043	0.203942	0.0305224	2.3618e-11
Total Testosterone	Breast cancer luminal A	rs12078363	0.201795	0.0308232	5.87587e-11
Total Testosterone	Breast cancer luminal A	rs1214761	0.20132	0.0308591	6.85222e-11
Total Testosterone	Breast cancer luminal A	rs1242518	0.200199	0.0307823	7.83777e-11
Total Testosterone	Breast cancer luminal A	rs12436785	0.204699	0.0306834	2.53473e-11
Total Testosterone	Breast cancer luminal A	rs12564492	0.202174	0.0307247	4.69915e-11
Total Testosterone	Breast cancer luminal A	rs1260326	0.19983	0.0309043	1.00565e-10
Total Testosterone	Breast cancer luminal A	rs12658172	0.201531	0.0309169	7.10279e-11
Total Testosterone	Breast cancer luminal A	rs12683780	0.203927	0.0306952	3.06104e-11
Total Testosterone	Breast cancer luminal A	rs12708515	0.20165	0.0307892	5.77729e-11
Total Testosterone	Breast cancer luminal A	rs12925980	0.201268	0.030791	6.29333e-11
Total Testosterone	Breast cancer luminal A	rs13006172	0.199738	0.0307493	8.26484e-11
Total Testosterone	Breast cancer luminal A	rs13080318	0.201295	0.0307915	6.26146e-11
Total Testosterone	Breast cancer luminal A	rs13153019	0.199942	0.0307806	8.26333e-11
Total Testosterone	Breast cancer luminal A	rs13184921	0.200452	0.0308082	7.69458e-11
Total Testosterone	Breast cancer luminal A	rs13220350	0.202697	0.030762	4.42212e-11
Total Testosterone	Breast cancer luminal A	rs13229619	0.198323	0.0308151	1.22749e-10
Total Testosterone	Breast cancer luminal A	rs13269725	0.199528	0.0306931	7.99274e-11
Total Testosterone	Breast cancer luminal A	rs1362234	0.198714	0.030717	9.85173e-11
Total Testosterone	Breast cancer luminal A	rs139380031	0.202488	0.0324914	4.60373e-10
Total Testosterone	Breast cancer luminal A	rs143698605	0.199553	0.0307567	8.69255e-11
Total Testosterone	Breast cancer luminal A	rs151174000	0.199934	0.0307524	7.95669e-11
Total Testosterone	Breast cancer luminal A	rs1660322	0.196556	0.0303654	9.60625e-11
Total Testosterone	Breast cancer luminal A	rs167096	0.199592	0.0307067	8.03601e-11
Total Testosterone	Breast cancer luminal A	rs17045384	0.200812	0.0308255	7.29447e-11
Total Testosterone	Breast cancer luminal A	rs1713426	0.202077	0.0306987	4.62298e-11
Total Testosterone	Breast cancer luminal A	rs1716975	0.198283	0.0304338	7.2584e-11
Total Testosterone	Breast cancer luminal A	rs17201704	0.201052	0.0308624	7.29438e-11
Total Testosterone	Breast cancer luminal A	rs17245822	0.196919	0.0305593	1.16484e-10
Total Testosterone	Breast cancer luminal A	rs17764067	0.202176	0.0307234	4.68841e-11
Total Testosterone	Breast cancer luminal A	rs1784639	0.201457	0.0307808	5.9539e-11
Total Testosterone	Breast cancer luminal A	rs17882028	0.199848	0.0307514	8.09598e-11
Total Testosterone	Breast cancer luminal A	rs182972739	0.202227	0.0306345	4.07665e-11
Total Testosterone	Breast cancer luminal A	rs184265581	0.198682	0.0308618	1.21217e-10
Total Testosterone	Breast cancer luminal A	rs1861953	0.202524	0.0306815	4.08868e-11
Total Testosterone	Breast cancer luminal A	rs1870940	0.199152	0.03075	9.38741e-11
Total Testosterone	Breast cancer luminal A	rs1872930	0.198648	0.0309274	1.3356e-10
Total Testosterone	Breast cancer luminal A	rs1939769	0.205027	0.0308457	2.99423e-11
Total Testosterone	Breast cancer luminal A	rs2002155	0.201157	0.0307994	6.5249e-11
Total Testosterone	Breast cancer luminal A	rs2011425	0.199778	0.0307579	8.29414e-11
Total Testosterone	Breast cancer luminal A	rs2074585	0.199594	0.0307194	8.17535e-11
Total Testosterone	Breast cancer luminal A	rs2113944	0.201029	0.0308106	6.8155e-11
Total Testosterone	Breast cancer luminal A	rs2126583	0.20198	0.030731	4.94719e-11
Total Testosterone	Breast cancer luminal A	rs2147419	0.201477	0.0307748	5.87803e-11
Total Testosterone	Breast cancer luminal A	rs2186945	0.200556	0.0307898	7.3322e-11
Total Testosterone	Breast cancer luminal A	rs2250477	0.201641	0.0310391	8.2293e-11
Total Testosterone	Breast cancer luminal A	rs230503	0.201088	0.0307802	6.44447e-11
Total Testosterone	Breast cancer luminal A	rs2342307	0.20291	0.0307769	4.31264e-11
Total Testosterone	Breast cancer luminal A	rs2344744	0.199768	0.0307295	7.98724e-11
Total Testosterone	Breast cancer luminal A	rs2464895	0.19898	0.0306531	8.50763e-11
Total Testosterone	Breast cancer luminal A	rs246600	0.200686	0.030788	7.10989e-11
Total Testosterone	Breast cancer luminal A	rs2608652	0.200668	0.0307827	7.08532e-11
Total Testosterone	Breast cancer luminal A	rs2801885	0.199294	0.0307668	9.32212e-11
Total Testosterone	Breast cancer luminal A	rs2824138	0.203056	0.0306667	3.5583e-11
Total Testosterone	Breast cancer luminal A	rs28421540	0.200335	0.0308485	8.34978e-11
Total Testosterone	Breast cancer luminal A	rs28612846	0.199712	0.0306934	7.68263e-11
Total Testosterone	Breast cancer luminal A	rs2941541	0.199637	0.0307508	8.46557e-11
Total Testosterone	Breast cancer luminal A	rs3136354	0.202451	0.0307762	4.76274e-11
Total Testosterone	Breast cancer luminal A	rs34163044	0.201181	0.0307848	6.35821e-11
Total Testosterone	Breast cancer luminal A	rs34269793	0.199104	0.030786	9.97263e-11
Total Testosterone	Breast cancer luminal A	rs34931250	0.197281	0.0305069	1.00111e-10
Total Testosterone	Breast cancer luminal A	rs35169377	0.200608	0.0307888	7.23979e-11
Total Testosterone	Breast cancer luminal A	rs35427	0.202021	0.0307329	4.91628e-11
Total Testosterone	Breast cancer luminal A	rs35629860	0.200628	0.0307945	7.26624e-11
Total Testosterone	Breast cancer luminal A	rs36032941	0.196388	0.0310535	2.54582e-10
Total Testosterone	Breast cancer luminal A	rs36088520	0.201154	0.0307837	6.38525e-11
Total Testosterone	Breast cancer luminal A	rs371162363	0.201117	0.0308146	6.72426e-11
Total Testosterone	Breast cancer luminal A	rs3765300	0.198645	0.0305948	8.42692e-11
Total Testosterone	Breast cancer luminal A	rs3814132	0.200518	0.0307851	7.34226e-11
Total Testosterone	Breast cancer luminal A	rs4067	0.20064	0.0307869	7.17045e-11
Total Testosterone	Breast cancer luminal A	rs4076000	0.202424	0.0306805	4.17296e-11
Total Testosterone	Breast cancer luminal A	rs4149056	0.200371	0.0308068	7.8154e-11
Total Testosterone	Breast cancer luminal A	rs4245930	0.199105	0.0307737	9.80228e-11
Total Testosterone	Breast cancer luminal A	rs4294422	0.204095	0.030468	2.10334e-11
Total Testosterone	Breast cancer luminal A	rs437115	0.201813	0.0308278	5.89142e-11
Total Testosterone	Breast cancer luminal A	rs440150	0.200419	0.0307738	7.38381e-11
Total Testosterone	Breast cancer luminal A	rs4453027	0.199808	0.030791	8.63051e-11
Total Testosterone	Breast cancer luminal A	rs4464040	0.207174	0.0304302	9.88576e-12
Total Testosterone	Breast cancer luminal A	rs4493564	0.203553	0.0305443	2.66141e-11
Total Testosterone	Breast cancer luminal A	rs4586943	0.20112	0.0307828	6.42415e-11
Total Testosterone	Breast cancer luminal A	rs4632729	0.203637	0.0307398	3.48362e-11
Total Testosterone	Breast cancer luminal A	rs4736359	0.200226	0.03089	9.05757e-11
Total Testosterone	Breast cancer luminal A	rs4793788	0.200335	0.0307829	7.61563e-11
Total Testosterone	Breast cancer luminal A	rs4804181	0.202179	0.0308247	5.41743e-11
Total Testosterone	Breast cancer luminal A	rs4820829	0.19998	0.0307656	8.02587e-11
Total Testosterone	Breast cancer luminal A	rs4832211	0.201601	0.0307822	5.78183e-11
Total Testosterone	Breast cancer luminal A	rs4943729	0.200916	0.0307823	6.71037e-11
Total Testosterone	Breast cancer luminal A	rs4961485	0.199903	0.0307678	8.18636e-11
Total Testosterone	Breast cancer luminal A	rs505237	0.201055	0.0307831	6.51845e-11
Total Testosterone	Breast cancer luminal A	rs537551388	0.202676	0.0307648	4.46032e-11
Total Testosterone	Breast cancer luminal A	rs56196860	0.19922	0.0306635	8.19502e-11
Total Testosterone	Breast cancer luminal A	rs57108174	0.198963	0.030725	9.44238e-11
Total Testosterone	Breast cancer luminal A	rs571084788	0.202536	0.030713	4.26801e-11
Total Testosterone	Breast cancer luminal A	rs57193974	0.202799	0.0306197	3.51554e-11
Total Testosterone	Breast cancer luminal A	rs57615517	0.199026	0.0306467	8.34643e-11
Total Testosterone	Breast cancer luminal A	rs58072681	0.199258	0.0310963	1.47662e-10
Total Testosterone	Breast cancer luminal A	rs58723250	0.199856	0.0308294	9.01302e-11
Total Testosterone	Breast cancer luminal A	rs590097	0.19181	0.030911	5.4615e-10
Total Testosterone	Breast cancer luminal A	rs59397130	0.203258	0.030614	3.15002e-11
Total Testosterone	Breast cancer luminal A	rs59741822	0.20118	0.0307971	6.47102e-11
Total Testosterone	Breast cancer luminal A	rs6008259	0.199812	0.0308168	8.93973e-11
Total Testosterone	Breast cancer luminal A	rs6020423	0.204743	0.0307655	2.83382e-11
Total Testosterone	Breast cancer luminal A	rs6100174	0.202168	0.0307565	4.92551e-11
Total Testosterone	Breast cancer luminal A	rs61237993	0.195891	0.0304767	1.29683e-10
Total Testosterone	Breast cancer luminal A	rs61597847	0.200964	0.0307883	6.69712e-11
Total Testosterone	Breast cancer luminal A	rs61661087	0.204284	0.0306941	2.82403e-11
Total Testosterone	Breast cancer luminal A	rs62059839	0.20368	0.030749	3.49681e-11
Total Testosterone	Breast cancer luminal A	rs62223042	0.203229	0.0305554	2.90789e-11
Total Testosterone	Breast cancer luminal A	rs62231822	0.202533	0.0307787	4.69544e-11
Total Testosterone	Breast cancer luminal A	rs62621812	0.196631	0.0300773	6.25432e-11
Total Testosterone	Breast cancer luminal A	rs6490696	0.200592	0.0307883	7.25798e-11
Total Testosterone	Breast cancer luminal A	rs6684361	0.203516	0.0313525	8.51409e-11
Total Testosterone	Breast cancer luminal A	rs674486	0.203034	0.0306037	3.26046e-11
Total Testosterone	Breast cancer luminal A	rs6997799	0.199976	0.0307788	8.18393e-11
Total Testosterone	Breast cancer luminal A	rs72660136	0.201466	0.0307902	6.02225e-11
Total Testosterone	Breast cancer luminal A	rs72693130	0.200852	0.0307814	6.79419e-11
Total Testosterone	Breast cancer luminal A	rs72731535	0.19885	0.030683	9.12411e-11
Total Testosterone	Breast cancer luminal A	rs7342537	0.199363	0.0307455	8.91509e-11
Total Testosterone	Breast cancer luminal A	rs7519368	0.200354	0.0308593	8.44361e-11
Total Testosterone	Breast cancer luminal A	rs75217853	0.200651	0.0307964	7.25005e-11
Total Testosterone	Breast cancer luminal A	rs75287599	0.199607	0.0307857	8.94608e-11
Total Testosterone	Breast cancer luminal A	rs7530117	0.200628	0.030788	7.19965e-11
Total Testosterone	Breast cancer luminal A	rs7575635	0.203948	0.0307511	3.3067e-11
Total Testosterone	Breast cancer luminal A	rs75954926	0.200615	0.0307756	7.09398e-11
Total Testosterone	Breast cancer luminal A	rs7618363	0.199961	0.0308024	8.48453e-11
Total Testosterone	Breast cancer luminal A	rs76299412	0.199657	0.0307985	9.01043e-11
Total Testosterone	Breast cancer luminal A	rs7633673	0.200723	0.0308335	7.51933e-11
Total Testosterone	Breast cancer luminal A	rs76505784	0.20164	0.0307839	5.74669e-11
Total Testosterone	Breast cancer luminal A	rs7673027	0.200794	0.0307945	7.00988e-11
Total Testosterone	Breast cancer luminal A	rs7705845	0.195996	0.0297199	4.25881e-11
Total Testosterone	Breast cancer luminal A	rs77822621	0.200275	0.0307846	7.73317e-11
Total Testosterone	Breast cancer luminal A	rs78417158	0.200643	0.0307927	7.22399e-11
Total Testosterone	Breast cancer luminal A	rs784420	0.204835	0.0307342	2.65161e-11
Total Testosterone	Breast cancer luminal A	rs7918084	0.202239	0.0308148	5.27191e-11
Total Testosterone	Breast cancer luminal A	rs79273053	0.201139	0.0307676	6.2605e-11
Total Testosterone	Breast cancer luminal A	rs7977247	0.201711	0.030745	5.35319e-11
Total Testosterone	Breast cancer luminal A	rs80147006	0.200676	0.0307807	7.0524e-11
Total Testosterone	Breast cancer luminal A	rs8044588	0.200899	0.030784	6.75064e-11
Total Testosterone	Breast cancer luminal A	rs8093038	0.199392	0.0308529	1.02887e-10
Total Testosterone	Breast cancer luminal A	rs8111359	0.202769	0.0308778	5.14061e-11
Total Testosterone	Breast cancer luminal A	rs8126001	0.196107	0.0300915	7.1708e-11
Total Testosterone	Breast cancer luminal A	rs8184986	0.201692	0.0307581	5.47739e-11
Total Testosterone	Breast cancer luminal A	rs850293	0.200457	0.0308293	7.91623e-11
Total Testosterone	Breast cancer luminal A	rs873779	0.203545	0.0304377	2.27367e-11
Total Testosterone	Breast cancer luminal A	rs881613	0.200413	0.0307507	7.15619e-11
Total Testosterone	Breast cancer luminal A	rs9272779	0.203046	0.0307368	3.94996e-11
Total Testosterone	Breast cancer luminal A	rs9399469	0.201414	0.0308334	6.47563e-11
Total Testosterone	Breast cancer luminal A	rs9457466	0.201644	0.0307653	5.59188e-11
Total Testosterone	Breast cancer luminal A	rs9506725	0.201678	0.0310671	8.4867e-11
Total Testosterone	Breast cancer luminal A	rs9599996	0.203384	0.0305534	2.8011e-11
Total Testosterone	Breast cancer luminal A	rs961566	0.201045	0.0307803	6.50731e-11
Total Testosterone	Breast cancer luminal A	rs9638084	0.198241	0.0305773	8.97595e-11
Total Testosterone	Breast cancer luminal A	rs9687846	0.198735	0.0306803	9.31805e-11
Total Testosterone	Breast cancer luminal A	rs9850919	0.200782	0.030796	7.04262e-11
Total Testosterone	Breast cancer luminal A	rs9853922	0.199224	0.0307037	8.6634e-11
Total Testosterone	Breast cancer luminal A	rs9872340	0.202275	0.0307197	4.56336e-11
Total Testosterone	Breast cancer luminal A	All	0.200866	0.0306721	5.80027e-11
Total Testosterone	Breast cancer Luminal B HER2 Negative	rs10108398	0.208083	0.0428394	1.19012e-06
Total Testosterone	Breast cancer Luminal B HER2 Negative	rs10147094	0.207573	0.0428527	1.27327e-06
Total Testosterone	Breast cancer Luminal B HER2 Negative	rs10168169	0.2115	0.042809	7.7901e-07
Total Testosterone	Breast cancer Luminal B HER2 Negative	rs10240258	0.19617	0.0431761	5.53308e-06
Total Testosterone	Breast cancer Luminal B HER2 Negative	rs1032388	0.214115	0.0430168	6.44217e-07
Total Testosterone	Breast cancer Luminal B HER2 Negative	rs10799713	0.211433	0.0427545	7.60364e-07
Total Testosterone	Breast cancer Luminal B HER2 Negative	rs10817260	0.208824	0.042959	1.16788e-06
Total Testosterone	Breast cancer Luminal B HER2 Negative	rs10821415	0.20657	0.0427125	1.3228e-06
Total Testosterone	Breast cancer Luminal B HER2 Negative	rs10910476	0.205749	0.0427192	1.46232e-06
Total Testosterone	Breast cancer Luminal B HER2 Negative	rs11024458	0.206446	0.0427227	1.35005e-06
Total Testosterone	Breast cancer Luminal B HER2 Negative	rs11031005	0.20985	0.0428743	9.85343e-07
Total Testosterone	Breast cancer Luminal B HER2 Negative	rs11125180	0.2098	0.0428388	9.70991e-07
Total Testosterone	Breast cancer Luminal B HER2 Negative	rs11128516	0.210939	0.0427063	7.84032e-07
Total Testosterone	Breast cancer Luminal B HER2 Negative	rs11191421	0.220698	0.0428622	2.61876e-07
Total Testosterone	Breast cancer Luminal B HER2 Negative	rs11191801	0.209492	0.0428672	1.02383e-06
Total Testosterone	Breast cancer Luminal B HER2 Negative	rs1119208	0.208896	0.0429498	1.15204e-06
Total Testosterone	Breast cancer Luminal B HER2 Negative	rs112635299	0.203339	0.0427172	1.93477e-06
Total Testosterone	Breast cancer Luminal B HER2 Negative	rs112694713	0.208797	0.0429129	1.14109e-06
Total Testosterone	Breast cancer Luminal B HER2 Negative	rs114834079	0.20824	0.042837	1.16657e-06
Total Testosterone	Breast cancer Luminal B HER2 Negative	rs11638521	0.214774	0.0433865	7.41135e-07
Total Testosterone	Breast cancer Luminal B HER2 Negative	rs11673591	0.20876	0.0429147	1.14733e-06
Total Testosterone	Breast cancer Luminal B HER2 Negative	rs11697333	0.210845	0.0427289	8.03659e-07
Total Testosterone	Breast cancer Luminal B HER2 Negative	rs117007168	0.209327	0.0428005	1.00455e-06
Total Testosterone	Breast cancer Luminal B HER2 Negative	rs11702562	0.206324	0.0427296	1.37506e-06
Total Testosterone	Breast cancer Luminal B HER2 Negative	rs1171617	0.209908	0.0430994	1.11421e-06
Total Testosterone	Breast cancer Luminal B HER2 Negative	rs117327231	0.212017	0.0430969	8.67444e-07
Total Testosterone	Breast cancer Luminal B HER2 Negative	rs11774829	0.206601	0.0429613	1.51684e-06
Total Testosterone	Breast cancer Luminal B HER2 Negative	rs11782259	0.20853	0.0428346	1.12593e-06
Total Testosterone	Breast cancer Luminal B HER2 Negative	rs117913411	0.208646	0.0428597	1.12673e-06
Total Testosterone	Breast cancer Luminal B HER2 Negative	rs11892043	0.20947	0.0428551	1.0194e-06
Total Testosterone	Breast cancer Luminal B HER2 Negative	rs12078363	0.208858	0.0429195	1.13727e-06
Total Testosterone	Breast cancer Luminal B HER2 Negative	rs1214761	0.218533	0.0428276	3.34992e-07
Total Testosterone	Breast cancer Luminal B HER2 Negative	rs1242518	0.205297	0.0427343	1.55512e-06
Total Testosterone	Breast cancer Luminal B HER2 Negative	rs12436785	0.208525	0.0429605	1.21074e-06
Total Testosterone	Breast cancer Luminal B HER2 Negative	rs12564492	0.207004	0.042784	1.30927e-06
Total Testosterone	Breast cancer Luminal B HER2 Negative	rs1260326	0.211711	0.0429696	8.34993e-07
Total Testosterone	Breast cancer Luminal B HER2 Negative	rs12658172	0.211221	0.0429974	8.99591e-07
Total Testosterone	Breast cancer Luminal B HER2 Negative	rs12683780	0.213906	0.0427988	5.79415e-07
Total Testosterone	Breast cancer Luminal B HER2 Negative	rs12708515	0.209826	0.0428479	9.7317e-07
Total Testosterone	Breast cancer Luminal B HER2 Negative	rs12925980	0.21178	0.0427345	7.20642e-07
Total Testosterone	Breast cancer Luminal B HER2 Negative	rs13006172	0.206356	0.0427315	1.3713e-06
Total Testosterone	Breast cancer Luminal B HER2 Negative	rs13080318	0.207283	0.0428198	1.29302e-06
Total Testosterone	Breast cancer Luminal B HER2 Negative	rs13153019	0.206364	0.042776	1.40506e-06
Total Testosterone	Breast cancer Luminal B HER2 Negative	rs13184921	0.20792	0.0428756	1.23852e-06
Total Testosterone	Breast cancer Luminal B HER2 Negative	rs13220350	0.208863	0.0429041	1.12656e-06
Total Testosterone	Breast cancer Luminal B HER2 Negative	rs13229619	0.203646	0.0428646	2.02502e-06
Total Testosterone	Breast cancer Luminal B HER2 Negative	rs13269725	0.206818	0.0427244	1.29347e-06
Total Testosterone	Breast cancer Luminal B HER2 Negative	rs1362234	0.213662	0.0427773	5.89101e-07
Total Testosterone	Breast cancer Luminal B HER2 Negative	rs139380031	0.207067	0.0451013	4.40798e-06
Total Testosterone	Breast cancer Luminal B HER2 Negative	rs143698605	0.207866	0.0428636	1.23779e-06
Total Testosterone	Breast cancer Luminal B HER2 Negative	rs151174000	0.2097	0.0428201	9.71942e-07
Total Testosterone	Breast cancer Luminal B HER2 Negative	rs1660322	0.206182	0.0427839	1.44168e-06
Total Testosterone	Breast cancer Luminal B HER2 Negative	rs167096	0.209784	0.0427991	9.50566e-07
Total Testosterone	Breast cancer Luminal B HER2 Negative	rs17045384	0.206808	0.0428595	1.39821e-06
Total Testosterone	Breast cancer Luminal B HER2 Negative	rs1713426	0.209835	0.0427819	9.35403e-07
Total Testosterone	Breast cancer Luminal B HER2 Negative	rs1716975	0.208508	0.0428434	1.13454e-06
Total Testosterone	Breast cancer Luminal B HER2 Negative	rs17201704	0.207672	0.0429493	1.3295e-06
Total Testosterone	Breast cancer Luminal B HER2 Negative	rs17245822	0.209562	0.0429058	1.03829e-06
Total Testosterone	Breast cancer Luminal B HER2 Negative	rs17764067	0.210058	0.0427968	9.18834e-07
Total Testosterone	Breast cancer Luminal B HER2 Negative	rs1784639	0.208616	0.0428598	1.13077e-06
Total Testosterone	Breast cancer Luminal B HER2 Negative	rs17882028	0.207627	0.042829	1.24837e-06
Total Testosterone	Breast cancer Luminal B HER2 Negative	rs182972739	0.211606	0.0427043	7.22769e-07
Total Testosterone	Breast cancer Luminal B HER2 Negative	rs184265581	0.209542	0.043013	1.10697e-06
Total Testosterone	Breast cancer Luminal B HER2 Negative	rs1861953	0.21142	0.0427252	7.48352e-07
Total Testosterone	Breast cancer Luminal B HER2 Negative	rs1870940	0.202608	0.04276	2.15567e-06
Total Testosterone	Breast cancer Luminal B HER2 Negative	rs1872930	0.207579	0.0430868	1.45231e-06
Total Testosterone	Breast cancer Luminal B HER2 Negative	rs1939769	0.208132	0.0430983	1.37052e-06
Total Testosterone	Breast cancer Luminal B HER2 Negative	rs2002155	0.210006	0.0428297	9.42483e-07
Total Testosterone	Breast cancer Luminal B HER2 Negative	rs2011425	0.211442	0.0427368	7.51558e-07
Total Testosterone	Breast cancer Luminal B HER2 Negative	rs2074585	0.207204	0.0427896	1.28289e-06
Total Testosterone	Breast cancer Luminal B HER2 Negative	rs2113944	0.2067	0.0428221	1.38643e-06
Total Testosterone	Breast cancer Luminal B HER2 Negative	rs2126583	0.209373	0.0428305	1.01659e-06
Total Testosterone	Breast cancer Luminal B HER2 Negative	rs2147419	0.204239	0.0427234	1.74868e-06
Total Testosterone	Breast cancer Luminal B HER2 Negative	rs2186945	0.205624	0.0427314	1.4942e-06
Total Testosterone	Breast cancer Luminal B HER2 Negative	rs2250477	0.206904	0.0431978	1.67036e-06
Total Testosterone	Breast cancer Luminal B HER2 Negative	rs230503	0.204411	0.042715	1.70588e-06
Total Testosterone	Breast cancer Luminal B HER2 Negative	rs2342307	0.209188	0.0429248	1.09716e-06
Total Testosterone	Breast cancer Luminal B HER2 Negative	rs2344744	0.205842	0.0427192	1.44646e-06
Total Testosterone	Breast cancer Luminal B HER2 Negative	rs2464895	0.206463	0.0427307	1.35357e-06
Total Testosterone	Breast cancer Luminal B HER2 Negative	rs246600	0.206433	0.0427236	1.35289e-06
Total Testosterone	Breast cancer Luminal B HER2 Negative	rs2608652	0.208496	0.0428453	1.1374e-06
Total Testosterone	Breast cancer Luminal B HER2 Negative	rs2801885	0.212021	0.0427679	7.14159e-07
Total Testosterone	Breast cancer Luminal B HER2 Negative	rs2824138	0.209473	0.0428587	1.02105e-06
Total Testosterone	Breast cancer Luminal B HER2 Negative	rs28421540	0.207279	0.0429221	1.3708e-06
Total Testosterone	Breast cancer Luminal B HER2 Negative	rs28612846	0.20943	0.0428079	9.96587e-07
Total Testosterone	Breast cancer Luminal B HER2 Negative	rs2941541	0.20573	0.0427366	1.47999e-06
Total Testosterone	Breast cancer Luminal B HER2 Negative	rs3136354	0.205072	0.0427745	1.63284e-06
Total Testosterone	Breast cancer Luminal B HER2 Negative	rs34163044	0.205886	0.0427234	1.44251e-06
Total Testosterone	Breast cancer Luminal B HER2 Negative	rs34269793	0.212359	0.0427855	6.92906e-07
Total Testosterone	Breast cancer Luminal B HER2 Negative	rs34931250	0.205174	0.0427559	1.5967e-06
Total Testosterone	Breast cancer Luminal B HER2 Negative	rs35169377	0.205993	0.0427269	1.42733e-06
Total Testosterone	Breast cancer Luminal B HER2 Negative	rs35427	0.210789	0.0427226	8.0602e-07
Total Testosterone	Breast cancer Luminal B HER2 Negative	rs35629860	0.207778	0.0428453	1.23773e-06
Total Testosterone	Breast cancer Luminal B HER2 Negative	rs36032941	0.205753	0.0433068	2.02364e-06
Total Testosterone	Breast cancer Luminal B HER2 Negative	rs36088520	0.208179	0.0428447	1.18034e-06
Total Testosterone	Breast cancer Luminal B HER2 Negative	rs371162363	0.211075	0.0427968	8.13775e-07
Total Testosterone	Breast cancer Luminal B HER2 Negative	rs3765300	0.208124	0.0428462	1.18898e-06
Total Testosterone	Breast cancer Luminal B HER2 Negative	rs3814132	0.206517	0.0427269	1.34219e-06
Total Testosterone	Breast cancer Luminal B HER2 Negative	rs4067	0.210842	0.0427247	8.01897e-07
Total Testosterone	Breast cancer Luminal B HER2 Negative	rs4076000	0.204362	0.0427209	1.72143e-06
Total Testosterone	Breast cancer Luminal B HER2 Negative	rs4149056	0.211043	0.042781	8.09323e-07
Total Testosterone	Breast cancer Luminal B HER2 Negative	rs4245930	0.208825	0.04291	1.1354e-06
Total Testosterone	Breast cancer Luminal B HER2 Negative	rs4294422	0.210211	0.0428094	9.08985e-07
Total Testosterone	Breast cancer Luminal B HER2 Negative	rs437115	0.208395	0.0429271	1.20609e-06
Total Testosterone	Breast cancer Luminal B HER2 Negative	rs440150	0.206565	0.0427169	1.32694e-06
Total Testosterone	Breast cancer Luminal B HER2 Negative	rs4453027	0.207632	0.0428742	1.28014e-06
Total Testosterone	Breast cancer Luminal B HER2 Negative	rs4464040	0.212322	0.042865	7.29744e-07
Total Testosterone	Breast cancer Luminal B HER2 Negative	rs4493564	0.210379	0.0427856	8.78549e-07
Total Testosterone	Breast cancer Luminal B HER2 Negative	rs4586943	0.20808	0.0428388	1.19005e-06
Total Testosterone	Breast cancer Luminal B HER2 Negative	rs4632729	0.209055	0.0429368	1.12214e-06
Total Testosterone	Breast cancer Luminal B HER2 Negative	rs4736359	0.203578	0.0428757	2.05345e-06
Total Testosterone	Breast cancer Luminal B HER2 Negative	rs4793788	0.208875	0.0428568	1.09484e-06
Total Testosterone	Breast cancer Luminal B HER2 Negative	rs4804181	0.213044	0.0428083	6.46797e-07
Total Testosterone	Breast cancer Luminal B HER2 Negative	rs4820829	0.207028	0.0427945	1.31339e-06
Total Testosterone	Breast cancer Luminal B HER2 Negative	rs4832211	0.205688	0.0427381	1.48861e-06
Total Testosterone	Breast cancer Luminal B HER2 Negative	rs4943729	0.207378	0.0427868	1.25478e-06
Total Testosterone	Breast cancer Luminal B HER2 Negative	rs4961485	0.209426	0.0428513	1.0224e-06
Total Testosterone	Breast cancer Luminal B HER2 Negative	rs505237	0.210175	0.0427662	8.90014e-07
Total Testosterone	Breast cancer Luminal B HER2 Negative	rs537551388	0.208122	0.0429046	1.22953e-06
Total Testosterone	Breast cancer Luminal B HER2 Negative	rs56196860	0.209335	0.0428341	1.02322e-06
Total Testosterone	Breast cancer Luminal B HER2 Negative	rs57108174	0.209692	0.0428665	9.9943e-07
Total Testosterone	Breast cancer Luminal B HER2 Negative	rs571084788	0.208248	0.0428633	1.18325e-06
Total Testosterone	Breast cancer Luminal B HER2 Negative	rs57193974	0.210071	0.0427814	9.09205e-07
Total Testosterone	Breast cancer Luminal B HER2 Negative	rs57615517	0.20833	0.0428491	1.16233e-06
Total Testosterone	Breast cancer Luminal B HER2 Negative	rs58072681	0.21084	0.0432823	1.10875e-06
Total Testosterone	Breast cancer Luminal B HER2 Negative	rs58723250	0.210968	0.0428678	8.59406e-07
Total Testosterone	Breast cancer Luminal B HER2 Negative	rs590097	0.210102	0.043397	1.28935e-06
Total Testosterone	Breast cancer Luminal B HER2 Negative	rs59397130	0.210803	0.042755	8.20237e-07
Total Testosterone	Breast cancer Luminal B HER2 Negative	rs59741822	0.210568	0.0427939	8.63197e-07
Total Testosterone	Breast cancer Luminal B HER2 Negative	rs6008259	0.20468	0.0427876	1.72162e-06
Total Testosterone	Breast cancer Luminal B HER2 Negative	rs6020423	0.205464	0.0429433	1.71386e-06
Total Testosterone	Breast cancer Luminal B HER2 Negative	rs6100174	0.211661	0.0427452	7.35731e-07
Total Testosterone	Breast cancer Luminal B HER2 Negative	rs61237993	0.21147	0.0428408	7.96689e-07
Total Testosterone	Breast cancer Luminal B HER2 Negative	rs61597847	0.210633	0.0427313	8.25503e-07
Total Testosterone	Breast cancer Luminal B HER2 Negative	rs61661087	0.208014	0.0429413	1.27154e-06
Total Testosterone	Breast cancer Luminal B HER2 Negative	rs62059839	0.212492	0.0428176	6.95135e-07
Total Testosterone	Breast cancer Luminal B HER2 Negative	rs62223042	0.211031	0.042723	7.83218e-07
Total Testosterone	Breast cancer Luminal B HER2 Negative	rs62231822	0.205661	0.0427883	1.53611e-06
Total Testosterone	Breast cancer Luminal B HER2 Negative	rs62621812	0.207534	0.0428188	1.2547e-06
Total Testosterone	Breast cancer Luminal B HER2 Negative	rs6490696	0.206991	0.0427796	1.30794e-06
Total Testosterone	Breast cancer Luminal B HER2 Negative	rs6684361	0.20605	0.0436636	2.36979e-06
Total Testosterone	Breast cancer Luminal B HER2 Negative	rs674486	0.210756	0.0427253	8.1046e-07
Total Testosterone	Breast cancer Luminal B HER2 Negative	rs6997799	0.208717	0.0428711	1.1246e-06
Total Testosterone	Breast cancer Luminal B HER2 Negative	rs72660136	0.208708	0.0428693	1.12458e-06
Total Testosterone	Breast cancer Luminal B HER2 Negative	rs72693130	0.205723	0.0427142	1.46271e-06
Total Testosterone	Breast cancer Luminal B HER2 Negative	rs72731535	0.207765	0.0428557	1.24705e-06
Total Testosterone	Breast cancer Luminal B HER2 Negative	rs7342537	0.206683	0.0428012	1.37283e-06
Total Testosterone	Breast cancer Luminal B HER2 Negative	rs7519368	0.210463	0.0429259	9.44171e-07
Total Testosterone	Breast cancer Luminal B HER2 Negative	rs75217853	0.207568	0.0428404	1.26515e-06
Total Testosterone	Breast cancer Luminal B HER2 Negative	rs75287599	0.212145	0.0427645	7.02075e-07
Total Testosterone	Breast cancer Luminal B HER2 Negative	rs7530117	0.208144	0.0428476	1.1872e-06
Total Testosterone	Breast cancer Luminal B HER2 Negative	rs7575635	0.216299	0.0428378	4.43554e-07
Total Testosterone	Breast cancer Luminal B HER2 Negative	rs75954926	0.207719	0.0428057	1.21846e-06
Total Testosterone	Breast cancer Luminal B HER2 Negative	rs7618363	0.206459	0.0428239	1.42753e-06
Total Testosterone	Breast cancer Luminal B HER2 Negative	rs76299412	0.209822	0.0428836	9.93961e-07
Total Testosterone	Breast cancer Luminal B HER2 Negative	rs7633673	0.208416	0.0429153	1.19505e-06
Total Testosterone	Breast cancer Luminal B HER2 Negative	rs76505784	0.205354	0.0427344	1.54472e-06
Total Testosterone	Breast cancer Luminal B HER2 Negative	rs7673027	0.207533	0.0428307	1.26334e-06
Total Testosterone	Breast cancer Luminal B HER2 Negative	rs7705845	0.203856	0.0427203	1.8251e-06
Total Testosterone	Breast cancer Luminal B HER2 Negative	rs77822621	0.207481	0.0428319	1.27199e-06
Total Testosterone	Breast cancer Luminal B HER2 Negative	rs78417158	0.206556	0.0427534	1.35625e-06
Total Testosterone	Breast cancer Luminal B HER2 Negative	rs784420	0.218168	0.0428705	3.59939e-07
Total Testosterone	Breast cancer Luminal B HER2 Negative	rs7918084	0.207521	0.0429158	1.32794e-06
Total Testosterone	Breast cancer Luminal B HER2 Negative	rs79273053	0.207223	0.042708	1.22172e-06
Total Testosterone	Breast cancer Luminal B HER2 Negative	rs7977247	0.209906	0.0427879	9.30801e-07
Total Testosterone	Breast cancer Luminal B HER2 Negative	rs80147006	0.208797	0.0428429	1.09614e-06
Total Testosterone	Breast cancer Luminal B HER2 Negative	rs8044588	0.208187	0.0428387	1.17514e-06
Total Testosterone	Breast cancer Luminal B HER2 Negative	rs8093038	0.209321	0.0429693	1.108e-06
Total Testosterone	Breast cancer Luminal B HER2 Negative	rs8111359	0.202939	0.0428842	2.22052e-06
Total Testosterone	Breast cancer Luminal B HER2 Negative	rs8126001	0.205354	0.0427394	1.54916e-06
Total Testosterone	Breast cancer Luminal B HER2 Negative	rs8184986	0.21213	0.0427227	6.86042e-07
Total Testosterone	Breast cancer Luminal B HER2 Negative	rs850293	0.20896	0.0429121	1.11893e-06
Total Testosterone	Breast cancer Luminal B HER2 Negative	rs873779	0.209606	0.0428137	9.79296e-07
Total Testosterone	Breast cancer Luminal B HER2 Negative	rs881613	0.20887	0.0428231	1.07433e-06
Total Testosterone	Breast cancer Luminal B HER2 Negative	rs9272779	0.211572	0.0427933	7.65131e-07
Total Testosterone	Breast cancer Luminal B HER2 Negative	rs9399469	0.208796	0.0429198	1.14574e-06
Total Testosterone	Breast cancer Luminal B HER2 Negative	rs9457466	0.207366	0.0428082	1.27201e-06
Total Testosterone	Breast cancer Luminal B HER2 Negative	rs9506725	0.211183	0.0432245	1.03045e-06
Total Testosterone	Breast cancer Luminal B HER2 Negative	rs9599996	0.209614	0.0428302	9.87687e-07
Total Testosterone	Breast cancer Luminal B HER2 Negative	rs961566	0.207945	0.0428258	1.20016e-06
Total Testosterone	Breast cancer Luminal B HER2 Negative	rs9638084	0.208167	0.042862	1.19378e-06
Total Testosterone	Breast cancer Luminal B HER2 Negative	rs9687846	0.204017	0.0427462	1.81732e-06
Total Testosterone	Breast cancer Luminal B HER2 Negative	rs9850919	0.205807	0.0427352	1.46567e-06
Total Testosterone	Breast cancer Luminal B HER2 Negative	rs9853922	0.209532	0.0428387	1.00228e-06
Total Testosterone	Breast cancer Luminal B HER2 Negative	rs9872340	0.208188	0.0428531	1.1847e-06
Total Testosterone	Breast cancer Luminal B HER2 Negative	All	0.208624	0.0426892	1.02368e-06
2-hour Glucose	Breast Cancer Overall	rs112824462	0.118996	0.0817309	0.145408
2-hour Glucose	Breast Cancer Overall	rs11708067	0.129726	0.0840093	0.122542
2-hour Glucose	Breast Cancer Overall	rs117643180	0.127575	0.0835041	0.12657
2-hour Glucose	Breast Cancer Overall	rs1260326	0.135344	0.0788731	0.0861677
2-hour Glucose	Breast Cancer Overall	rs12692738	0.122322	0.0810553	0.131268
2-hour Glucose	Breast Cancer Overall	rs150111048	0.144861	0.0771881	0.0605549
2-hour Glucose	Breast Cancer Overall	rs17271305	0.119175	0.0822909	0.147557
2-hour Glucose	Breast Cancer Overall	rs1800437	0.0722434	0.0762538	0.343432
2-hour Glucose	Breast Cancer Overall	rs2126259	0.111141	0.0801334	0.165458
2-hour Glucose	Breast Cancer Overall	rs2649999	0.142273	0.0756147	0.059896
2-hour Glucose	Breast Cancer Overall	rs4148646	0.134655	0.0771102	0.0807657
2-hour Glucose	Breast Cancer Overall	rs550057	0.0943599	0.0741012	0.202878
2-hour Glucose	Breast Cancer Overall	rs7903146	0.0749866	0.0766664	0.32803
2-hour Glucose	Breast Cancer Overall	rs878521	0.14406	0.083598	0.0848443
2-hour Glucose	Breast Cancer Overall	All	0.119695	0.0766071	0.118183
2-hour Glucose	Breast cancer Luminal A	rs112824462	0.100102	0.103877	0.335216
2-hour Glucose	Breast cancer Luminal A	rs11708067	0.116771	0.10597	0.270495
2-hour Glucose	Breast cancer Luminal A	rs117643180	0.115885	0.105078	0.270095
2-hour Glucose	Breast cancer Luminal A	rs1260326	0.111493	0.101771	0.273285
2-hour Glucose	Breast cancer Luminal A	rs12692738	0.0996304	0.103145	0.33408
2-hour Glucose	Breast cancer Luminal A	rs150111048	0.133964	0.095337	0.159974
2-hour Glucose	Breast cancer Luminal A	rs17271305	0.096752	0.104707	0.355473
2-hour Glucose	Breast cancer Luminal A	rs1800437	0.036621	0.097499	0.707211
2-hour Glucose	Breast cancer Luminal A	rs2126259	0.0883101	0.102672	0.389723
2-hour Glucose	Breast cancer Luminal A	rs2649999	0.118995	0.0990149	0.229447
2-hour Glucose	Breast cancer Luminal A	rs4148646	0.111015	0.100003	0.266945
2-hour Glucose	Breast cancer Luminal A	rs550057	0.0623366	0.0936003	0.50542
2-hour Glucose	Breast cancer Luminal A	rs7903146	0.0299876	0.0940996	0.74997
2-hour Glucose	Breast cancer Luminal A	rs878521	0.115307	0.107974	0.285561
2-hour Glucose	Breast cancer Luminal A	All	0.0959274	0.0975104	0.325231
2-hour Glucose	Breast cancer Luminal B HER2 Negative	rs112824462	0.171061	0.0832215	0.0398322
2-hour Glucose	Breast cancer Luminal B HER2 Negative	rs11708067	0.16871	0.0864722	0.051053
2-hour Glucose	Breast cancer Luminal B HER2 Negative	rs117643180	0.179464	0.0845392	0.033766
2-hour Glucose	Breast cancer Luminal B HER2 Negative	rs1260326	0.167961	0.0835202	0.0443229
2-hour Glucose	Breast cancer Luminal B HER2 Negative	rs12692738	0.162536	0.08325	0.0508929
2-hour Glucose	Breast cancer Luminal B HER2 Negative	rs150111048	0.191235	0.0781821	0.0144446
2-hour Glucose	Breast cancer Luminal B HER2 Negative	rs17271305	0.16807	0.0842478	0.0460481
2-hour Glucose	Breast cancer Luminal B HER2 Negative	rs1800437	0.0997941	0.0728946	0.170993
2-hour Glucose	Breast cancer Luminal B HER2 Negative	rs2126259	0.147491	0.0795976	0.0638885
2-hour Glucose	Breast cancer Luminal B HER2 Negative	rs2649999	0.167458	0.0835289	0.0449852
2-hour Glucose	Breast cancer Luminal B HER2 Negative	rs4148646	0.172234	0.0817361	0.0351007
2-hour Glucose	Breast cancer Luminal B HER2 Negative	rs550057	0.134029	0.0740436	0.0702751
2-hour Glucose	Breast cancer Luminal B HER2 Negative	rs7903146	0.143398	0.0859142	0.0950998
2-hour Glucose	Breast cancer Luminal B HER2 Negative	rs878521	0.211206	0.0793795	0.00779755
2-hour Glucose	Breast cancer Luminal B HER2 Negative	All	0.163261	0.0785968	0.0377831
Type 2 diabetes (adjusted for BMI) || id:ebi-a-GCST007516	Breast Cancer Overall	rs10244051	-0.00759262	0.0297429	0.798511
Type 2 diabetes (adjusted for BMI) || id:ebi-a-GCST007516	Breast Cancer Overall	rs10758593	-0.00648692	0.0295477	0.826229
Type 2 diabetes (adjusted for BMI) || id:ebi-a-GCST007516	Breast Cancer Overall	rs1077394	-0.0088551	0.0296633	0.765306
Type 2 diabetes (adjusted for BMI) || id:ebi-a-GCST007516	Breast Cancer Overall	rs10830963	-0.00984539	0.0299178	0.742094
Type 2 diabetes (adjusted for BMI) || id:ebi-a-GCST007516	Breast Cancer Overall	rs10842994	-0.0082263	0.0297367	0.782058
Type 2 diabetes (adjusted for BMI) || id:ebi-a-GCST007516	Breast Cancer Overall	rs10906115	-0.00790124	0.0296591	0.78993
Type 2 diabetes (adjusted for BMI) || id:ebi-a-GCST007516	Breast Cancer Overall	rs10965250	-0.00418002	0.0302032	0.889927
Type 2 diabetes (adjusted for BMI) || id:ebi-a-GCST007516	Breast Cancer Overall	rs11063069	-0.0070559	0.0295976	0.811575
Type 2 diabetes (adjusted for BMI) || id:ebi-a-GCST007516	Breast Cancer Overall	rs11603334	-0.00476628	0.0296944	0.872478
Type 2 diabetes (adjusted for BMI) || id:ebi-a-GCST007516	Breast Cancer Overall	rs11708067	-0.00943545	0.029931	0.752579
Type 2 diabetes (adjusted for BMI) || id:ebi-a-GCST007516	Breast Cancer Overall	rs12571751	-0.00613923	0.0297268	0.836383
Type 2 diabetes (adjusted for BMI) || id:ebi-a-GCST007516	Breast Cancer Overall	rs1260326	-0.0108938	0.0296423	0.713241
Type 2 diabetes (adjusted for BMI) || id:ebi-a-GCST007516	Breast Cancer Overall	rs13133548	-0.00901686	0.0296401	0.760966
Type 2 diabetes (adjusted for BMI) || id:ebi-a-GCST007516	Breast Cancer Overall	rs13266634	-0.0144725	0.0297566	0.626711
Type 2 diabetes (adjusted for BMI) || id:ebi-a-GCST007516	Breast Cancer Overall	rs13389219	-0.0111377	0.0298539	0.709093
Type 2 diabetes (adjusted for BMI) || id:ebi-a-GCST007516	Breast Cancer Overall	rs1359790	-0.00714418	0.0297494	0.810218
Type 2 diabetes (adjusted for BMI) || id:ebi-a-GCST007516	Breast Cancer Overall	rs1531343	-0.00814731	0.0297098	0.783908
Type 2 diabetes (adjusted for BMI) || id:ebi-a-GCST007516	Breast Cancer Overall	rs1558902	0.00453845	0.0242665	0.851641
Type 2 diabetes (adjusted for BMI) || id:ebi-a-GCST007516	Breast Cancer Overall	rs16826069	-0.0106263	0.0294584	0.718306
Type 2 diabetes (adjusted for BMI) || id:ebi-a-GCST007516	Breast Cancer Overall	rs1801212	-0.00833957	0.0298285	0.779797
Type 2 diabetes (adjusted for BMI) || id:ebi-a-GCST007516	Breast Cancer Overall	rs1801282	-0.0115871	0.0296748	0.696191
Type 2 diabetes (adjusted for BMI) || id:ebi-a-GCST007516	Breast Cancer Overall	rs2237895	-0.00934794	0.0299659	0.755076
Type 2 diabetes (adjusted for BMI) || id:ebi-a-GCST007516	Breast Cancer Overall	rs2395163	-0.00845576	0.0297069	0.77592
Type 2 diabetes (adjusted for BMI) || id:ebi-a-GCST007516	Breast Cancer Overall	rs243021	-0.00984921	0.0296174	0.739476
Type 2 diabetes (adjusted for BMI) || id:ebi-a-GCST007516	Breast Cancer Overall	rs2796441	-0.00700758	0.0296137	0.812942
Type 2 diabetes (adjusted for BMI) || id:ebi-a-GCST007516	Breast Cancer Overall	rs28265	-0.00797546	0.0297614	0.788715
Type 2 diabetes (adjusted for BMI) || id:ebi-a-GCST007516	Breast Cancer Overall	rs2943641	-0.00908424	0.0298276	0.760702
Type 2 diabetes (adjusted for BMI) || id:ebi-a-GCST007516	Breast Cancer Overall	rs340874	-0.00552535	0.0295318	0.851584
Type 2 diabetes (adjusted for BMI) || id:ebi-a-GCST007516	Breast Cancer Overall	rs35658696	-0.0075911	0.0297626	0.798681
Type 2 diabetes (adjusted for BMI) || id:ebi-a-GCST007516	Breast Cancer Overall	rs35720761	-0.00580015	0.0295796	0.844543
Type 2 diabetes (adjusted for BMI) || id:ebi-a-GCST007516	Breast Cancer Overall	rs4402960	-0.0027158	0.0298661	0.927546
Type 2 diabetes (adjusted for BMI) || id:ebi-a-GCST007516	Breast Cancer Overall	rs4457053	-0.00797206	0.029713	0.788467
Type 2 diabetes (adjusted for BMI) || id:ebi-a-GCST007516	Breast Cancer Overall	rs4502156	-0.0059827	0.0294632	0.839091
Type 2 diabetes (adjusted for BMI) || id:ebi-a-GCST007516	Breast Cancer Overall	rs459193	-0.00859441	0.029737	0.77257
Type 2 diabetes (adjusted for BMI) || id:ebi-a-GCST007516	Breast Cancer Overall	rs4607103	-0.00742882	0.0296498	0.802161
Type 2 diabetes (adjusted for BMI) || id:ebi-a-GCST007516	Breast Cancer Overall	rs4812831	-0.00741679	0.0296406	0.802414
Type 2 diabetes (adjusted for BMI) || id:ebi-a-GCST007516	Breast Cancer Overall	rs5015480	-0.00706765	0.0299243	0.81329
Type 2 diabetes (adjusted for BMI) || id:ebi-a-GCST007516	Breast Cancer Overall	rs516946	-0.00909709	0.029803	0.760182
Type 2 diabetes (adjusted for BMI) || id:ebi-a-GCST007516	Breast Cancer Overall	rs5219	-0.00461194	0.0296389	0.876345
Type 2 diabetes (adjusted for BMI) || id:ebi-a-GCST007516	Breast Cancer Overall	rs55834942	-0.00909921	0.0296904	0.759247
Type 2 diabetes (adjusted for BMI) || id:ebi-a-GCST007516	Breast Cancer Overall	rs58542926	-0.0106421	0.029564	0.71887
Type 2 diabetes (adjusted for BMI) || id:ebi-a-GCST007516	Breast Cancer Overall	rs60980157	-0.00790247	0.0297415	0.790466
Type 2 diabetes (adjusted for BMI) || id:ebi-a-GCST007516	Breast Cancer Overall	rs6813195	-0.0084839	0.0297077	0.7752
Type 2 diabetes (adjusted for BMI) || id:ebi-a-GCST007516	Breast Cancer Overall	rs6905288	-0.00468097	0.0291542	0.872441
Type 2 diabetes (adjusted for BMI) || id:ebi-a-GCST007516	Breast Cancer Overall	rs7177055	-0.0103885	0.0296371	0.725946
Type 2 diabetes (adjusted for BMI) || id:ebi-a-GCST007516	Breast Cancer Overall	rs7202877	-0.00857312	0.0297155	0.772959
Type 2 diabetes (adjusted for BMI) || id:ebi-a-GCST007516	Breast Cancer Overall	rs730497	-0.00783046	0.0296387	0.791628
Type 2 diabetes (adjusted for BMI) || id:ebi-a-GCST007516	Breast Cancer Overall	rs731839	-0.0117155	0.0292832	0.689101
Type 2 diabetes (adjusted for BMI) || id:ebi-a-GCST007516	Breast Cancer Overall	rs738409	-0.00809994	0.0296857	0.784964
Type 2 diabetes (adjusted for BMI) || id:ebi-a-GCST007516	Breast Cancer Overall	rs7501939	-0.00723819	0.0298451	0.808373
Type 2 diabetes (adjusted for BMI) || id:ebi-a-GCST007516	Breast Cancer Overall	rs7756992	-0.0135125	0.0301039	0.65353
Type 2 diabetes (adjusted for BMI) || id:ebi-a-GCST007516	Breast Cancer Overall	rs7903146	-0.0564974	0.0308065	0.0666624
Type 2 diabetes (adjusted for BMI) || id:ebi-a-GCST007516	Breast Cancer Overall	rs8042680	-0.00253777	0.0283655	0.928711
Type 2 diabetes (adjusted for BMI) || id:ebi-a-GCST007516	Breast Cancer Overall	rs8108269	-0.00884658	0.0297578	0.766248
Type 2 diabetes (adjusted for BMI) || id:ebi-a-GCST007516	Breast Cancer Overall	rs864745	-0.00164228	0.029396	0.955447
Type 2 diabetes (adjusted for BMI) || id:ebi-a-GCST007516	Breast Cancer Overall	rs9379084	-0.000124324	0.0285646	0.996527
Type 2 diabetes (adjusted for BMI) || id:ebi-a-GCST007516	Breast Cancer Overall	rs9388489	-0.00971647	0.0295745	0.742502
Type 2 diabetes (adjusted for BMI) || id:ebi-a-GCST007516	Breast Cancer Overall	rs972283	-0.00531728	0.0294484	0.856711
Type 2 diabetes (adjusted for BMI) || id:ebi-a-GCST007516	Breast Cancer Overall	All	-0.00829641	0.029333	0.777303
Type 2 diabetes (adjusted for BMI) || id:ebi-a-GCST007516	Breast Cancer Luminal A	rs10244051	-0.0223455	0.0352327	0.525935
Type 2 diabetes (adjusted for BMI) || id:ebi-a-GCST007516	Breast Cancer Luminal A	rs10758593	-0.0202151	0.0350007	0.563559
Type 2 diabetes (adjusted for BMI) || id:ebi-a-GCST007516	Breast Cancer Luminal A	rs1077394	-0.020658	0.0350311	0.555389
Type 2 diabetes (adjusted for BMI) || id:ebi-a-GCST007516	Breast Cancer Luminal A	rs10830963	-0.0278396	0.0351411	0.428231
Type 2 diabetes (adjusted for BMI) || id:ebi-a-GCST007516	Breast Cancer Luminal A	rs10842994	-0.0199963	0.0350752	0.568612
Type 2 diabetes (adjusted for BMI) || id:ebi-a-GCST007516	Breast Cancer Luminal A	rs10906115	-0.0208708	0.0350356	0.551374
Type 2 diabetes (adjusted for BMI) || id:ebi-a-GCST007516	Breast Cancer Luminal A	rs10965250	-0.0193474	0.0358406	0.589323
Type 2 diabetes (adjusted for BMI) || id:ebi-a-GCST007516	Breast Cancer Luminal A	rs11063069	-0.0216254	0.0351269	0.538135
Type 2 diabetes (adjusted for BMI) || id:ebi-a-GCST007516	Breast Cancer Luminal A	rs11603334	-0.0164256	0.0349449	0.638324
Type 2 diabetes (adjusted for BMI) || id:ebi-a-GCST007516	Breast Cancer Luminal A	rs11708067	-0.0209289	0.0354398	0.554823
Type 2 diabetes (adjusted for BMI) || id:ebi-a-GCST007516	Breast Cancer Luminal A	rs12571751	-0.0206787	0.0352662	0.557633
Type 2 diabetes (adjusted for BMI) || id:ebi-a-GCST007516	Breast Cancer Luminal A	rs1260326	-0.0252854	0.0351002	0.471293
Type 2 diabetes (adjusted for BMI) || id:ebi-a-GCST007516	Breast Cancer Luminal A	rs13133548	-0.0218761	0.0351262	0.533425
Type 2 diabetes (adjusted for BMI) || id:ebi-a-GCST007516	Breast Cancer Luminal A	rs13266634	-0.030399	0.0351235	0.38677
Type 2 diabetes (adjusted for BMI) || id:ebi-a-GCST007516	Breast Cancer Luminal A	rs13389219	-0.0233211	0.0354535	0.510671
Type 2 diabetes (adjusted for BMI) || id:ebi-a-GCST007516	Breast Cancer Luminal A	rs1359790	-0.0200322	0.0351605	0.568856
Type 2 diabetes (adjusted for BMI) || id:ebi-a-GCST007516	Breast Cancer Luminal A	rs1531343	-0.0225627	0.0351758	0.521244
Type 2 diabetes (adjusted for BMI) || id:ebi-a-GCST007516	Breast Cancer Luminal A	rs1558902	-0.00872537	0.0301967	0.772618
Type 2 diabetes (adjusted for BMI) || id:ebi-a-GCST007516	Breast Cancer Luminal A	rs16826069	-0.0240637	0.035039	0.492228
Type 2 diabetes (adjusted for BMI) || id:ebi-a-GCST007516	Breast Cancer Luminal A	rs1801212	-0.0209443	0.0352901	0.552854
Type 2 diabetes (adjusted for BMI) || id:ebi-a-GCST007516	Breast Cancer Luminal A	rs1801282	-0.022671	0.0353553	0.521371
Type 2 diabetes (adjusted for BMI) || id:ebi-a-GCST007516	Breast Cancer Luminal A	rs2237895	-0.0208097	0.0354707	0.557422
Type 2 diabetes (adjusted for BMI) || id:ebi-a-GCST007516	Breast Cancer Luminal A	rs2395163	-0.0201139	0.0350216	0.565746
Type 2 diabetes (adjusted for BMI) || id:ebi-a-GCST007516	Breast Cancer Luminal A	rs243021	-0.023862	0.0350934	0.496532
Type 2 diabetes (adjusted for BMI) || id:ebi-a-GCST007516	Breast Cancer Luminal A	rs2796441	-0.0206842	0.0350581	0.555192
Type 2 diabetes (adjusted for BMI) || id:ebi-a-GCST007516	Breast Cancer Luminal A	rs28265	-0.0231048	0.0352228	0.51185
Type 2 diabetes (adjusted for BMI) || id:ebi-a-GCST007516	Breast Cancer Luminal A	rs2943641	-0.0208746	0.0353008	0.554297
Type 2 diabetes (adjusted for BMI) || id:ebi-a-GCST007516	Breast Cancer Luminal A	rs340874	-0.0183258	0.0348489	0.598983
Type 2 diabetes (adjusted for BMI) || id:ebi-a-GCST007516	Breast Cancer Luminal A	rs35658696	-0.0236113	0.0352144	0.502538
Type 2 diabetes (adjusted for BMI) || id:ebi-a-GCST007516	Breast Cancer Luminal A	rs35720761	-0.0206796	0.0351718	0.556558
Type 2 diabetes (adjusted for BMI) || id:ebi-a-GCST007516	Breast Cancer Luminal A	rs4402960	-0.0121628	0.0349317	0.7277
Type 2 diabetes (adjusted for BMI) || id:ebi-a-GCST007516	Breast Cancer Luminal A	rs4457053	-0.0210586	0.0351417	0.549006
Type 2 diabetes (adjusted for BMI) || id:ebi-a-GCST007516	Breast Cancer Luminal A	rs4502156	-0.0213476	0.0351319	0.543425
Type 2 diabetes (adjusted for BMI) || id:ebi-a-GCST007516	Breast Cancer Luminal A	rs459193	-0.0223516	0.0352121	0.525579
Type 2 diabetes (adjusted for BMI) || id:ebi-a-GCST007516	Breast Cancer Luminal A	rs4607103	-0.020274	0.034991	0.562316
Type 2 diabetes (adjusted for BMI) || id:ebi-a-GCST007516	Breast Cancer Luminal A	rs4812831	-0.0221731	0.035144	0.528092
Type 2 diabetes (adjusted for BMI) || id:ebi-a-GCST007516	Breast Cancer Luminal A	rs5015480	-0.0216884	0.0354493	0.540661
Type 2 diabetes (adjusted for BMI) || id:ebi-a-GCST007516	Breast Cancer Luminal A	rs516946	-0.021932	0.0353008	0.534409
Type 2 diabetes (adjusted for BMI) || id:ebi-a-GCST007516	Breast Cancer Luminal A	rs5219	-0.0191157	0.035222	0.587323
Type 2 diabetes (adjusted for BMI) || id:ebi-a-GCST007516	Breast Cancer Luminal A	rs55834942	-0.0246787	0.0349969	0.480706
Type 2 diabetes (adjusted for BMI) || id:ebi-a-GCST007516	Breast Cancer Luminal A	rs58542926	-0.0256014	0.0349124	0.463373
Type 2 diabetes (adjusted for BMI) || id:ebi-a-GCST007516	Breast Cancer Luminal A	rs60980157	-0.0214346	0.0352121	0.542706
Type 2 diabetes (adjusted for BMI) || id:ebi-a-GCST007516	Breast Cancer Luminal A	rs6813195	-0.0237066	0.0351044	0.499474
Type 2 diabetes (adjusted for BMI) || id:ebi-a-GCST007516	Breast Cancer Luminal A	rs6905288	-0.0165008	0.0339967	0.627417
Type 2 diabetes (adjusted for BMI) || id:ebi-a-GCST007516	Breast Cancer Luminal A	rs7177055	-0.0243782	0.0351264	0.487673
Type 2 diabetes (adjusted for BMI) || id:ebi-a-GCST007516	Breast Cancer Luminal A	rs7202877	-0.024208	0.0350694	0.490014
Type 2 diabetes (adjusted for BMI) || id:ebi-a-GCST007516	Breast Cancer Luminal A	rs730497	-0.0218009	0.0350996	0.534523
Type 2 diabetes (adjusted for BMI) || id:ebi-a-GCST007516	Breast Cancer Luminal A	rs731839	-0.0270574	0.0344558	0.43229
Type 2 diabetes (adjusted for BMI) || id:ebi-a-GCST007516	Breast Cancer Luminal A	rs738409	-0.0233623	0.0351013	0.505687
Type 2 diabetes (adjusted for BMI) || id:ebi-a-GCST007516	Breast Cancer Luminal A	rs7501939	-0.0207355	0.0353266	0.557226
Type 2 diabetes (adjusted for BMI) || id:ebi-a-GCST007516	Breast Cancer Luminal A	rs7756992	-0.0289089	0.0356101	0.416896
Type 2 diabetes (adjusted for BMI) || id:ebi-a-GCST007516	Breast Cancer Luminal A	rs7903146	-0.0880077	0.0354648	0.0130813
Type 2 diabetes (adjusted for BMI) || id:ebi-a-GCST007516	Breast Cancer Luminal A	rs8042680	-0.0174043	0.0343814	0.612708
Type 2 diabetes (adjusted for BMI) || id:ebi-a-GCST007516	Breast Cancer Luminal A	rs8108269	-0.0219987	0.0352465	0.532537
Type 2 diabetes (adjusted for BMI) || id:ebi-a-GCST007516	Breast Cancer Luminal A	rs864745	-0.0150959	0.034918	0.665506
Type 2 diabetes (adjusted for BMI) || id:ebi-a-GCST007516	Breast Cancer Luminal A	rs9379084	-0.0128989	0.0339429	0.703932
Type 2 diabetes (adjusted for BMI) || id:ebi-a-GCST007516	Breast Cancer Luminal A	rs9388489	-0.0229466	0.0351207	0.513522
Type 2 diabetes (adjusted for BMI) || id:ebi-a-GCST007516	Breast Cancer Luminal A	rs972283	-0.0190729	0.034926	0.585001
Type 2 diabetes (adjusted for BMI) || id:ebi-a-GCST007516	Breast Cancer Luminal A	All	-0.0222465	0.0347327	0.521842
Type 2 diabetes (adjusted for BMI) || id:ebi-a-GCST007516	Breast Cancer Luminal B Her2 Negative	rs10244051	0.00890952	0.0411057	0.828406
Type 2 diabetes (adjusted for BMI) || id:ebi-a-GCST007516	Breast Cancer Luminal B Her2 Negative	rs10758593	0.0111322	0.0410756	0.786378
Type 2 diabetes (adjusted for BMI) || id:ebi-a-GCST007516	Breast Cancer Luminal B Her2 Negative	rs1077394	0.00882563	0.04093	0.829278
Type 2 diabetes (adjusted for BMI) || id:ebi-a-GCST007516	Breast Cancer Luminal B Her2 Negative	rs10830963	0.0150495	0.0412752	0.7154
Type 2 diabetes (adjusted for BMI) || id:ebi-a-GCST007516	Breast Cancer Luminal B Her2 Negative	rs10842994	0.0128481	0.041036	0.75421
Type 2 diabetes (adjusted for BMI) || id:ebi-a-GCST007516	Breast Cancer Luminal B Her2 Negative	rs10906115	0.0132725	0.04076	0.744707
Type 2 diabetes (adjusted for BMI) || id:ebi-a-GCST007516	Breast Cancer Luminal B Her2 Negative	rs10965250	0.0183789	0.0416746	0.659206
Type 2 diabetes (adjusted for BMI) || id:ebi-a-GCST007516	Breast Cancer Luminal B Her2 Negative	rs11063069	0.0133794	0.0407949	0.742936
Type 2 diabetes (adjusted for BMI) || id:ebi-a-GCST007516	Breast Cancer Luminal B Her2 Negative	rs11603334	0.0168851	0.0409168	0.679848
Type 2 diabetes (adjusted for BMI) || id:ebi-a-GCST007516	Breast Cancer Luminal B Her2 Negative	rs11708067	0.00802219	0.0413606	0.846209
Type 2 diabetes (adjusted for BMI) || id:ebi-a-GCST007516	Breast Cancer Luminal B Her2 Negative	rs12571751	0.00451681	0.0407011	0.911636
Type 2 diabetes (adjusted for BMI) || id:ebi-a-GCST007516	Breast Cancer Luminal B Her2 Negative	rs1260326	0.0116226	0.0412058	0.777896
Type 2 diabetes (adjusted for BMI) || id:ebi-a-GCST007516	Breast Cancer Luminal B Her2 Negative	rs13133548	0.010184	0.0410403	0.804021
Type 2 diabetes (adjusted for BMI) || id:ebi-a-GCST007516	Breast Cancer Luminal B Her2 Negative	rs13266634	0.00812028	0.0415903	0.845202
Type 2 diabetes (adjusted for BMI) || id:ebi-a-GCST007516	Breast Cancer Luminal B Her2 Negative	rs13389219	0.00240784	0.0407983	0.952938
Type 2 diabetes (adjusted for BMI) || id:ebi-a-GCST007516	Breast Cancer Luminal B Her2 Negative	rs1359790	0.00900252	0.0411494	0.826824
Type 2 diabetes (adjusted for BMI) || id:ebi-a-GCST007516	Breast Cancer Luminal B Her2 Negative	rs1531343	0.0110295	0.0411038	0.788442
Type 2 diabetes (adjusted for BMI) || id:ebi-a-GCST007516	Breast Cancer Luminal B Her2 Negative	rs1558902	0.0222225	0.0381296	0.560017
Type 2 diabetes (adjusted for BMI) || id:ebi-a-GCST007516	Breast Cancer Luminal B Her2 Negative	rs16826069	0.00421799	0.0397681	0.915531
Type 2 diabetes (adjusted for BMI) || id:ebi-a-GCST007516	Breast Cancer Luminal B Her2 Negative	rs1801212	0.00892038	0.0412215	0.828675
Type 2 diabetes (adjusted for BMI) || id:ebi-a-GCST007516	Breast Cancer Luminal B Her2 Negative	rs1801282	0.00518567	0.040925	0.899169
Type 2 diabetes (adjusted for BMI) || id:ebi-a-GCST007516	Breast Cancer Luminal B Her2 Negative	rs2237895	0.00175071	0.0407867	0.965763
Type 2 diabetes (adjusted for BMI) || id:ebi-a-GCST007516	Breast Cancer Luminal B Her2 Negative	rs2395163	0.0101124	0.0410899	0.805602
Type 2 diabetes (adjusted for BMI) || id:ebi-a-GCST007516	Breast Cancer Luminal B Her2 Negative	rs243021	0.00927612	0.0410495	0.821222
Type 2 diabetes (adjusted for BMI) || id:ebi-a-GCST007516	Breast Cancer Luminal B Her2 Negative	rs2796441	0.011764	0.0410404	0.774384
Type 2 diabetes (adjusted for BMI) || id:ebi-a-GCST007516	Breast Cancer Luminal B Her2 Negative	rs28265	0.0118111	0.0411511	0.7741
Type 2 diabetes (adjusted for BMI) || id:ebi-a-GCST007516	Breast Cancer Luminal B Her2 Negative	rs2943641	0.00918707	0.0412493	0.823753
Type 2 diabetes (adjusted for BMI) || id:ebi-a-GCST007516	Breast Cancer Luminal B Her2 Negative	rs340874	0.0166764	0.0404076	0.679823
Type 2 diabetes (adjusted for BMI) || id:ebi-a-GCST007516	Breast Cancer Luminal B Her2 Negative	rs35658696	0.00817123	0.0410788	0.842328
Type 2 diabetes (adjusted for BMI) || id:ebi-a-GCST007516	Breast Cancer Luminal B Her2 Negative	rs35720761	0.0127373	0.0410759	0.756491
Type 2 diabetes (adjusted for BMI) || id:ebi-a-GCST007516	Breast Cancer Luminal B Her2 Negative	rs4402960	0.0170758	0.0414268	0.680198
Type 2 diabetes (adjusted for BMI) || id:ebi-a-GCST007516	Breast Cancer Luminal B Her2 Negative	rs4457053	0.0156748	0.0404411	0.698314
Type 2 diabetes (adjusted for BMI) || id:ebi-a-GCST007516	Breast Cancer Luminal B Her2 Negative	rs4502156	0.014494	0.040626	0.721266
Type 2 diabetes (adjusted for BMI) || id:ebi-a-GCST007516	Breast Cancer Luminal B Her2 Negative	rs459193	0.0122167	0.0410939	0.766248
Type 2 diabetes (adjusted for BMI) || id:ebi-a-GCST007516	Breast Cancer Luminal B Her2 Negative	rs4607103	0.00912928	0.0409872	0.823742
Type 2 diabetes (adjusted for BMI) || id:ebi-a-GCST007516	Breast Cancer Luminal B Her2 Negative	rs4812831	0.0121071	0.0409863	0.767693
Type 2 diabetes (adjusted for BMI) || id:ebi-a-GCST007516	Breast Cancer Luminal B Her2 Negative	rs5015480	0.00890249	0.0413917	0.829706
Type 2 diabetes (adjusted for BMI) || id:ebi-a-GCST007516	Breast Cancer Luminal B Her2 Negative	rs516946	0.00975007	0.0412352	0.813083
Type 2 diabetes (adjusted for BMI) || id:ebi-a-GCST007516	Breast Cancer Luminal B Her2 Negative	rs5219	0.0117446	0.0413028	0.776139
Type 2 diabetes (adjusted for BMI) || id:ebi-a-GCST007516	Breast Cancer Luminal B Her2 Negative	rs55834942	0.0119254	0.0410704	0.771537
Type 2 diabetes (adjusted for BMI) || id:ebi-a-GCST007516	Breast Cancer Luminal B Her2 Negative	rs58542926	0.00806667	0.0409816	0.843956
Type 2 diabetes (adjusted for BMI) || id:ebi-a-GCST007516	Breast Cancer Luminal B Her2 Negative	rs60980157	0.00708637	0.0408961	0.862433
Type 2 diabetes (adjusted for BMI) || id:ebi-a-GCST007516	Breast Cancer Luminal B Her2 Negative	rs6813195	0.0129383	0.040958	0.752084
Type 2 diabetes (adjusted for BMI) || id:ebi-a-GCST007516	Breast Cancer Luminal B Her2 Negative	rs6905288	0.015562	0.0403805	0.699953
Type 2 diabetes (adjusted for BMI) || id:ebi-a-GCST007516	Breast Cancer Luminal B Her2 Negative	rs7177055	0.00748117	0.0409595	0.855074
Type 2 diabetes (adjusted for BMI) || id:ebi-a-GCST007516	Breast Cancer Luminal B Her2 Negative	rs7202877	0.00870528	0.0410137	0.83191
Type 2 diabetes (adjusted for BMI) || id:ebi-a-GCST007516	Breast Cancer Luminal B Her2 Negative	rs730497	0.0132249	0.0406758	0.745084
Type 2 diabetes (adjusted for BMI) || id:ebi-a-GCST007516	Breast Cancer Luminal B Her2 Negative	rs731839	0.000798368	0.0384634	0.98344
Type 2 diabetes (adjusted for BMI) || id:ebi-a-GCST007516	Breast Cancer Luminal B Her2 Negative	rs738409	0.013193	0.0408512	0.746731
Type 2 diabetes (adjusted for BMI) || id:ebi-a-GCST007516	Breast Cancer Luminal B Her2 Negative	rs7501939	0.010347	0.0413123	0.802233
Type 2 diabetes (adjusted for BMI) || id:ebi-a-GCST007516	Breast Cancer Luminal B Her2 Negative	rs7756992	0.0108013	0.0418892	0.796519
Type 2 diabetes (adjusted for BMI) || id:ebi-a-GCST007516	Breast Cancer Luminal B Her2 Negative	rs7903146	-0.0182347	0.045971	0.691621
Type 2 diabetes (adjusted for BMI) || id:ebi-a-GCST007516	Breast Cancer Luminal B Her2 Negative	rs8042680	0.0205854	0.0381737	0.58971
Type 2 diabetes (adjusted for BMI) || id:ebi-a-GCST007516	Breast Cancer Luminal B Her2 Negative	rs8108269	0.0115513	0.0411707	0.779039
Type 2 diabetes (adjusted for BMI) || id:ebi-a-GCST007516	Breast Cancer Luminal B Her2 Negative	rs864745	0.0221032	0.0402323	0.582739
Type 2 diabetes (adjusted for BMI) || id:ebi-a-GCST007516	Breast Cancer Luminal B Her2 Negative	rs9379084	0.0113692	0.0412738	0.782965
Type 2 diabetes (adjusted for BMI) || id:ebi-a-GCST007516	Breast Cancer Luminal B Her2 Negative	rs9388489	0.00739665	0.0406523	0.855623
Type 2 diabetes (adjusted for BMI) || id:ebi-a-GCST007516	Breast Cancer Luminal B Her2 Negative	rs972283	0.0115477	0.0411194	0.778838
Type 2 diabetes (adjusted for BMI) || id:ebi-a-GCST007516	Breast Cancer Luminal B Her2 Negative	All	0.0106789	0.0405834	0.792447
Body mass index (BMI) || id:ukb-b-19953	Breast Cancer Overall	rs10063055	-0.105194	0.0323703	0.00115523
Body mass index (BMI) || id:ukb-b-19953	Breast Cancer Overall	rs10099330	-0.10605	0.0323736	0.00105355
Body mass index (BMI) || id:ukb-b-19953	Breast Cancer Overall	rs10160769	-0.10421	0.0323381	0.00127063
Body mass index (BMI) || id:ukb-b-19953	Breast Cancer Overall	rs10169594	-0.105743	0.0323739	0.00108959
Body mass index (BMI) || id:ukb-b-19953	Breast Cancer Overall	rs10182416	-0.107587	0.0322967	0.000864699
Body mass index (BMI) || id:ukb-b-19953	Breast Cancer Overall	rs10423928	-0.0970491	0.0320835	0.00248722
Body mass index (BMI) || id:ukb-b-19953	Breast Cancer Overall	rs10505836	-0.105561	0.0323816	0.00111451
Body mass index (BMI) || id:ukb-b-19953	Breast Cancer Overall	rs10510025	-0.105979	0.0323874	0.00106704
Body mass index (BMI) || id:ukb-b-19953	Breast Cancer Overall	rs1064213	-0.106812	0.0323667	0.000966696
Body mass index (BMI) || id:ukb-b-19953	Breast Cancer Overall	rs10742752	-0.104795	0.0323546	0.00119967
Body mass index (BMI) || id:ukb-b-19953	Breast Cancer Overall	rs10756714	-0.107345	0.0323968	0.000921593
Body mass index (BMI) || id:ukb-b-19953	Breast Cancer Overall	rs10756792	-0.108014	0.0323105	0.000828794
Body mass index (BMI) || id:ukb-b-19953	Breast Cancer Overall	rs10760277	-0.105381	0.0323789	0.00113547
Body mass index (BMI) || id:ukb-b-19953	Breast Cancer Overall	rs10780248	-0.105	0.0323652	0.00117768
Body mass index (BMI) || id:ukb-b-19953	Breast Cancer Overall	rs1078141	-0.102529	0.0321976	0.0014507
Body mass index (BMI) || id:ukb-b-19953	Breast Cancer Overall	rs10799778	-0.104036	0.0323291	0.00129074
Body mass index (BMI) || id:ukb-b-19953	Breast Cancer Overall	rs10809621	-0.105592	0.032377	0.00110898
Body mass index (BMI) || id:ukb-b-19953	Breast Cancer Overall	rs10824211	-0.105092	0.03238	0.00117208
Body mass index (BMI) || id:ukb-b-19953	Breast Cancer Overall	rs10832778	-0.106395	0.0323561	0.00100806
Body mass index (BMI) || id:ukb-b-19953	Breast Cancer Overall	rs10927006	-0.107495	0.0322823	0.00086898
Body mass index (BMI) || id:ukb-b-19953	Breast Cancer Overall	rs10965698	-0.106353	0.0323554	0.00101254
Body mass index (BMI) || id:ukb-b-19953	Breast Cancer Overall	rs10989067	-0.105529	0.0323944	0.0011235
Body mass index (BMI) || id:ukb-b-19953	Breast Cancer Overall	rs11001963	-0.106851	0.0323304	0.0009499
Body mass index (BMI) || id:ukb-b-19953	Breast Cancer Overall	rs11009685	-0.103721	0.0322623	0.0013047
Body mass index (BMI) || id:ukb-b-19953	Breast Cancer Overall	rs11012732	-0.114861	0.0316612	0.000285825
Body mass index (BMI) || id:ukb-b-19953	Breast Cancer Overall	rs11079849	-0.106326	0.0324006	0.00103213
Body mass index (BMI) || id:ukb-b-19953	Breast Cancer Overall	rs11099020	-0.10634	0.0323732	0.00102052
Body mass index (BMI) || id:ukb-b-19953	Breast Cancer Overall	rs11115160	-0.106051	0.032367	0.00105094
Body mass index (BMI) || id:ukb-b-19953	Breast Cancer Overall	rs11122450	-0.105438	0.0323708	0.00112523
Body mass index (BMI) || id:ukb-b-19953	Breast Cancer Overall	rs11134679	-0.105692	0.032399	0.00110545
Body mass index (BMI) || id:ukb-b-19953	Breast Cancer Overall	rs11150745	-0.104236	0.0323919	0.00129109
Body mass index (BMI) || id:ukb-b-19953	Breast Cancer Overall	rs111598585	-0.104663	0.0323447	0.00121275
Body mass index (BMI) || id:ukb-b-19953	Breast Cancer Overall	rs11165643	-0.105002	0.0324053	0.00119415
Body mass index (BMI) || id:ukb-b-19953	Breast Cancer Overall	rs111689389	-0.104972	0.032366	0.00118156
Body mass index (BMI) || id:ukb-b-19953	Breast Cancer Overall	rs11218510	-0.104741	0.0323698	0.00121323
Body mass index (BMI) || id:ukb-b-19953	Breast Cancer Overall	rs1126930	-0.104763	0.0323507	0.00120224
Body mass index (BMI) || id:ukb-b-19953	Breast Cancer Overall	rs113079574	-0.106533	0.032359	0.000994014
Body mass index (BMI) || id:ukb-b-19953	Breast Cancer Overall	rs113603865	-0.106791	0.0323665	0.000968838
Body mass index (BMI) || id:ukb-b-19953	Breast Cancer Overall	rs113624107	-0.105163	0.0323738	0.00116055
Body mass index (BMI) || id:ukb-b-19953	Breast Cancer Overall	rs11525873	-0.106198	0.0323744	0.00103697
Body mass index (BMI) || id:ukb-b-19953	Breast Cancer Overall	rs11607476	-0.104716	0.0323775	0.00121973
Body mass index (BMI) || id:ukb-b-19953	Breast Cancer Overall	rs11610621	-0.106215	0.0323617	0.00103024
Body mass index (BMI) || id:ukb-b-19953	Breast Cancer Overall	rs11630647	-0.104736	0.0323501	0.0012055
Body mass index (BMI) || id:ukb-b-19953	Breast Cancer Overall	rs116374395	-0.103155	0.0322291	0.00137113
Body mass index (BMI) || id:ukb-b-19953	Breast Cancer Overall	rs11642090	-0.10457	0.0323368	0.00122164
Body mass index (BMI) || id:ukb-b-19953	Breast Cancer Overall	rs11656076	-0.106729	0.0323489	0.000969264
Body mass index (BMI) || id:ukb-b-19953	Breast Cancer Overall	rs1167311	-0.103526	0.0323572	0.00137682
Body mass index (BMI) || id:ukb-b-19953	Breast Cancer Overall	rs11675464	-0.105963	0.0323729	0.00106339
Body mass index (BMI) || id:ukb-b-19953	Breast Cancer Overall	rs11691869	-0.10403	0.0323746	0.00131203
Body mass index (BMI) || id:ukb-b-19953	Breast Cancer Overall	rs11699828	-0.104052	0.032308	0.00127917
Body mass index (BMI) || id:ukb-b-19953	Breast Cancer Overall	rs11709402	-0.105373	0.0324176	0.00115209
Body mass index (BMI) || id:ukb-b-19953	Breast Cancer Overall	rs117118217	-0.10533	0.0323578	0.00113332
Body mass index (BMI) || id:ukb-b-19953	Breast Cancer Overall	rs117342986	-0.106429	0.0323493	0.00100192
Body mass index (BMI) || id:ukb-b-19953	Breast Cancer Overall	rs11757278	-0.106129	0.0323785	0.00104632
Body mass index (BMI) || id:ukb-b-19953	Breast Cancer Overall	rs11778219	-0.105513	0.0323759	0.00111808
Body mass index (BMI) || id:ukb-b-19953	Breast Cancer Overall	rs118136827	-0.107667	0.0322467	0.000841234
Body mass index (BMI) || id:ukb-b-19953	Breast Cancer Overall	rs11919665	-0.106503	0.0323546	0.000995715
Body mass index (BMI) || id:ukb-b-19953	Breast Cancer Overall	rs12001437	-0.106453	0.0323575	0.00100225
Body mass index (BMI) || id:ukb-b-19953	Breast Cancer Overall	rs12072739	-0.106225	0.0323739	0.0010337
Body mass index (BMI) || id:ukb-b-19953	Breast Cancer Overall	rs12088284	-0.105755	0.032376	0.00108898
Body mass index (BMI) || id:ukb-b-19953	Breast Cancer Overall	rs12089815	-0.104877	0.03236	0.00119132
Body mass index (BMI) || id:ukb-b-19953	Breast Cancer Overall	rs12140153	-0.104592	0.0323931	0.00124297
Body mass index (BMI) || id:ukb-b-19953	Breast Cancer Overall	rs12149660	-0.105449	0.0323839	0.00112902
Body mass index (BMI) || id:ukb-b-19953	Breast Cancer Overall	rs12259464	-0.104023	0.0323243	0.00129036
Body mass index (BMI) || id:ukb-b-19953	Breast Cancer Overall	rs12273545	-0.108967	0.0320679	0.000678771
Body mass index (BMI) || id:ukb-b-19953	Breast Cancer Overall	rs1229984	-0.10464	0.0323665	0.00122503
Body mass index (BMI) || id:ukb-b-19953	Breast Cancer Overall	rs12364470	-0.104885	0.0323673	0.00119335
Body mass index (BMI) || id:ukb-b-19953	Breast Cancer Overall	rs12440603	-0.107199	0.0323339	0.000915157
Body mass index (BMI) || id:ukb-b-19953	Breast Cancer Overall	rs12459368	-0.106069	0.0323858	0.00105605
Body mass index (BMI) || id:ukb-b-19953	Breast Cancer Overall	rs12462975	-0.109307	0.0322567	0.000702372
Body mass index (BMI) || id:ukb-b-19953	Breast Cancer Overall	rs12541408	-0.105518	0.0323827	0.00112014
Body mass index (BMI) || id:ukb-b-19953	Breast Cancer Overall	rs1266874	-0.106251	0.0323753	0.0010313
Body mass index (BMI) || id:ukb-b-19953	Breast Cancer Overall	rs12681792	-0.106604	0.0323446	0.000981145
Body mass index (BMI) || id:ukb-b-19953	Breast Cancer Overall	rs12692596	-0.107199	0.0323198	0.000910527
Body mass index (BMI) || id:ukb-b-19953	Breast Cancer Overall	rs12696039	-0.105469	0.032372	0.00112187
Body mass index (BMI) || id:ukb-b-19953	Breast Cancer Overall	rs1286058	-0.105976	0.0323811	0.00106503
Body mass index (BMI) || id:ukb-b-19953	Breast Cancer Overall	rs12881629	-0.104846	0.0323587	0.00119484
Body mass index (BMI) || id:ukb-b-19953	Breast Cancer Overall	rs12921986	-0.10717	0.0322862	0.000902201
Body mass index (BMI) || id:ukb-b-19953	Breast Cancer Overall	rs12937411	-0.107633	0.032328	0.000870341
Body mass index (BMI) || id:ukb-b-19953	Breast Cancer Overall	rs1296328	-0.104816	0.0324009	0.00121655
Body mass index (BMI) || id:ukb-b-19953	Breast Cancer Overall	rs12974458	-0.106667	0.0323713	0.000983801
Body mass index (BMI) || id:ukb-b-19953	Breast Cancer Overall	rs13012070	-0.106396	0.0323555	0.00100778
Body mass index (BMI) || id:ukb-b-19953	Breast Cancer Overall	rs13033310	-0.106947	0.0323179	0.000935547
Body mass index (BMI) || id:ukb-b-19953	Breast Cancer Overall	rs13097918	-0.106112	0.0323708	0.00104541
Body mass index (BMI) || id:ukb-b-19953	Breast Cancer Overall	rs13107325	-0.10841	0.0323922	0.000817546
Body mass index (BMI) || id:ukb-b-19953	Breast Cancer Overall	rs13176429	-0.10663	0.0323591	0.000983502
Body mass index (BMI) || id:ukb-b-19953	Breast Cancer Overall	rs1320251	-0.106203	0.0324003	0.00104609
Body mass index (BMI) || id:ukb-b-19953	Breast Cancer Overall	rs13218383	-0.104859	0.0323723	0.00119888
Body mass index (BMI) || id:ukb-b-19953	Breast Cancer Overall	rs1322842	-0.10758	0.0322908	0.000863448
Body mass index (BMI) || id:ukb-b-19953	Breast Cancer Overall	rs13248187	-0.106096	0.0323801	0.00105071
Body mass index (BMI) || id:ukb-b-19953	Breast Cancer Overall	rs1327259	-0.104693	0.0323722	0.00122048
Body mass index (BMI) || id:ukb-b-19953	Breast Cancer Overall	rs13291723	-0.103311	0.0322086	0.00133865
Body mass index (BMI) || id:ukb-b-19953	Breast Cancer Overall	rs1330199	-0.105425	0.0323724	0.00112748
Body mass index (BMI) || id:ukb-b-19953	Breast Cancer Overall	rs13420048	-0.106438	0.032377	0.00101099
Body mass index (BMI) || id:ukb-b-19953	Breast Cancer Overall	rs13427822	-0.102961	0.0322897	0.00142937
Body mass index (BMI) || id:ukb-b-19953	Breast Cancer Overall	rs1346841	-0.106223	0.0323687	0.00103202
Body mass index (BMI) || id:ukb-b-19953	Breast Cancer Overall	rs1360201	-0.107848	0.0322714	0.000832044
Body mass index (BMI) || id:ukb-b-19953	Breast Cancer Overall	rs13642	-0.104366	0.0323671	0.00126222
Body mass index (BMI) || id:ukb-b-19953	Breast Cancer Overall	rs140159717	-0.105548	0.0323779	0.00111465
Body mass index (BMI) || id:ukb-b-19953	Breast Cancer Overall	rs1438945	-0.106609	0.0323503	0.000982657
Body mass index (BMI) || id:ukb-b-19953	Breast Cancer Overall	rs1441264	-0.104619	0.032384	0.00123545
Body mass index (BMI) || id:ukb-b-19953	Breast Cancer Overall	rs1451963	-0.105251	0.0323714	0.00114856
Body mass index (BMI) || id:ukb-b-19953	Breast Cancer Overall	rs1458156	-0.107215	0.0323384	0.000915044
Body mass index (BMI) || id:ukb-b-19953	Breast Cancer Overall	rs145981104	-0.105826	0.0323701	0.0010783
Body mass index (BMI) || id:ukb-b-19953	Breast Cancer Overall	rs146569428	-0.104451	0.0323341	0.00123633
Body mass index (BMI) || id:ukb-b-19953	Breast Cancer Overall	rs1471093	-0.105384	0.0323793	0.00113521
Body mass index (BMI) || id:ukb-b-19953	Breast Cancer Overall	rs1471740	-0.103936	0.0323616	0.00131949
Body mass index (BMI) || id:ukb-b-19953	Breast Cancer Overall	rs147568678	-0.106082	0.0323646	0.00104656
Body mass index (BMI) || id:ukb-b-19953	Breast Cancer Overall	rs1477290	-0.105663	0.032442	0.00112603
Body mass index (BMI) || id:ukb-b-19953	Breast Cancer Overall	rs147730268	-0.10892	0.0322927	0.000743821
Body mass index (BMI) || id:ukb-b-19953	Breast Cancer Overall	rs1503526	-0.107186	0.0323546	0.000923529
Body mass index (BMI) || id:ukb-b-19953	Breast Cancer Overall	rs156201	-0.104583	0.032341	0.0012217
Body mass index (BMI) || id:ukb-b-19953	Breast Cancer Overall	rs156914	-0.105859	0.0323682	0.0010737
Body mass index (BMI) || id:ukb-b-19953	Breast Cancer Overall	rs1582931	-0.107167	0.0323302	0.000917259
Body mass index (BMI) || id:ukb-b-19953	Breast Cancer Overall	rs1608113	-0.105175	0.0323688	0.00115703
Body mass index (BMI) || id:ukb-b-19953	Breast Cancer Overall	rs1609010	-0.103846	0.0323983	0.00134927
Body mass index (BMI) || id:ukb-b-19953	Breast Cancer Overall	rs16916303	-0.10572	0.0323776	0.00109381
Body mass index (BMI) || id:ukb-b-19953	Breast Cancer Overall	rs17056301	-0.100264	0.0316118	0.00151541
Body mass index (BMI) || id:ukb-b-19953	Breast Cancer Overall	rs17132130	-0.106224	0.0323848	0.00103783
Body mass index (BMI) || id:ukb-b-19953	Breast Cancer Overall	rs17149254	-0.105187	0.0323899	0.00116419
Body mass index (BMI) || id:ukb-b-19953	Breast Cancer Overall	rs17289010	-0.10588	0.0323745	0.00107365
Body mass index (BMI) || id:ukb-b-19953	Breast Cancer Overall	rs17399739	-0.104954	0.0323745	0.00118743
Body mass index (BMI) || id:ukb-b-19953	Breast Cancer Overall	rs17446299	-0.103893	0.0322764	0.00128699
Body mass index (BMI) || id:ukb-b-19953	Breast Cancer Overall	rs17544384	-0.105402	0.0323731	0.00113054
Body mass index (BMI) || id:ukb-b-19953	Breast Cancer Overall	rs17668356	-0.106451	0.0323846	0.00101234
Body mass index (BMI) || id:ukb-b-19953	Breast Cancer Overall	rs17770336	-0.105719	0.032436	0.00111679
Body mass index (BMI) || id:ukb-b-19953	Breast Cancer Overall	rs1778830	-0.105643	0.0323836	0.0011053
Body mass index (BMI) || id:ukb-b-19953	Breast Cancer Overall	rs1788808	-0.107199	0.0323967	0.000936512
Body mass index (BMI) || id:ukb-b-19953	Breast Cancer Overall	rs1793636	-0.1051	0.032371	0.00116737
Body mass index (BMI) || id:ukb-b-19953	Breast Cancer Overall	rs1805123	-0.104396	0.0323598	0.00125496
Body mass index (BMI) || id:ukb-b-19953	Breast Cancer Overall	rs1834144	-0.106525	0.0323664	0.000997527
Body mass index (BMI) || id:ukb-b-19953	Breast Cancer Overall	rs1861410	-0.106327	0.0324213	0.00103978
Body mass index (BMI) || id:ukb-b-19953	Breast Cancer Overall	rs1884897	-0.105087	0.0324087	0.0011846
Body mass index (BMI) || id:ukb-b-19953	Breast Cancer Overall	rs1919243	-0.105319	0.032371	0.00113991
Body mass index (BMI) || id:ukb-b-19953	Breast Cancer Overall	rs1967772	-0.104616	0.0323745	0.00123173
Body mass index (BMI) || id:ukb-b-19953	Breast Cancer Overall	rs2035936	-0.106388	0.0323907	0.00102154
Body mass index (BMI) || id:ukb-b-19953	Breast Cancer Overall	rs2051559	-0.106873	0.0323527	0.000955335
Body mass index (BMI) || id:ukb-b-19953	Breast Cancer Overall	rs2075466	-0.104774	0.0323513	0.00120105
Body mass index (BMI) || id:ukb-b-19953	Breast Cancer Overall	rs2102278	-0.107231	0.0322865	0.000896173
Body mass index (BMI) || id:ukb-b-19953	Breast Cancer Overall	rs2133561	-0.107635	0.0322808	0.000855029
Body mass index (BMI) || id:ukb-b-19953	Breast Cancer Overall	rs213518	-0.10623	0.0323613	0.00102847
Body mass index (BMI) || id:ukb-b-19953	Breast Cancer Overall	rs2153740	-0.106755	0.0323357	0.000961813
Body mass index (BMI) || id:ukb-b-19953	Breast Cancer Overall	rs215634	-0.104428	0.0323657	0.00125316
Body mass index (BMI) || id:ukb-b-19953	Breast Cancer Overall	rs2172131	-0.105815	0.0323882	0.00108655
Body mass index (BMI) || id:ukb-b-19953	Breast Cancer Overall	rs217672	-0.105626	0.0323852	0.00110807
Body mass index (BMI) || id:ukb-b-19953	Breast Cancer Overall	rs2192158	-0.105645	0.0323867	0.00110631
Body mass index (BMI) || id:ukb-b-19953	Breast Cancer Overall	rs2216931	-0.104186	0.0323653	0.00128602
Body mass index (BMI) || id:ukb-b-19953	Breast Cancer Overall	rs2234458	-0.111621	0.0320638	0.000499138
Body mass index (BMI) || id:ukb-b-19953	Breast Cancer Overall	rs2248551	-0.105863	0.0323704	0.00107403
Body mass index (BMI) || id:ukb-b-19953	Breast Cancer Overall	rs2253310	-0.107606	0.0323476	0.00087925
Body mass index (BMI) || id:ukb-b-19953	Breast Cancer Overall	rs2271189	-0.108156	0.0322862	0.000808371
Body mass index (BMI) || id:ukb-b-19953	Breast Cancer Overall	rs2289379	-0.106226	0.0323807	0.00103614
Body mass index (BMI) || id:ukb-b-19953	Breast Cancer Overall	rs2307111	-0.101543	0.0323953	0.00172141
Body mass index (BMI) || id:ukb-b-19953	Breast Cancer Overall	rs2342892	-0.10573	0.0323757	0.00109188
Body mass index (BMI) || id:ukb-b-19953	Breast Cancer Overall	rs2381404	-0.104432	0.03234	0.00124142
Body mass index (BMI) || id:ukb-b-19953	Breast Cancer Overall	rs2383377	-0.106066	0.0323598	0.00104655
Body mass index (BMI) || id:ukb-b-19953	Breast Cancer Overall	rs2398861	-0.105209	0.0323918	0.00116219
Body mass index (BMI) || id:ukb-b-19953	Breast Cancer Overall	rs2425816	-0.104797	0.0323597	0.00120155
Body mass index (BMI) || id:ukb-b-19953	Breast Cancer Overall	rs2433733	-0.103979	0.0323593	0.00131236
Body mass index (BMI) || id:ukb-b-19953	Breast Cancer Overall	rs2439823	-0.10679	0.0323915	0.000977736
Body mass index (BMI) || id:ukb-b-19953	Breast Cancer Overall	rs2482356	-0.103465	0.0322348	0.00132867
Body mass index (BMI) || id:ukb-b-19953	Breast Cancer Overall	rs2512892	-0.106452	0.032362	0.00100393
Body mass index (BMI) || id:ukb-b-19953	Breast Cancer Overall	rs252761	-0.105496	0.0323722	0.00111872
Body mass index (BMI) || id:ukb-b-19953	Breast Cancer Overall	rs2568958	-0.103081	0.0323803	0.00145528
Body mass index (BMI) || id:ukb-b-19953	Breast Cancer Overall	rs2569993	-0.106175	0.0323683	0.00103728
Body mass index (BMI) || id:ukb-b-19953	Breast Cancer Overall	rs2606228	-0.10504	0.0323721	0.00117542
Body mass index (BMI) || id:ukb-b-19953	Breast Cancer Overall	rs2616143	-0.105875	0.0323795	0.00107614
Body mass index (BMI) || id:ukb-b-19953	Breast Cancer Overall	rs2618039	-0.105378	0.0323832	0.00113758
Body mass index (BMI) || id:ukb-b-19953	Breast Cancer Overall	rs2678204	-0.104854	0.0324325	0.00122494
Body mass index (BMI) || id:ukb-b-19953	Breast Cancer Overall	rs2725371	-0.106079	0.0323837	0.00105399
Body mass index (BMI) || id:ukb-b-19953	Breast Cancer Overall	rs2791643	-0.105579	0.0323753	0.0011098
Body mass index (BMI) || id:ukb-b-19953	Breast Cancer Overall	rs28350	-0.105434	0.0323796	0.00112924
Body mass index (BMI) || id:ukb-b-19953	Breast Cancer Overall	rs28366156	-0.105801	0.0324008	0.0010932
Body mass index (BMI) || id:ukb-b-19953	Breast Cancer Overall	rs2837996	-0.105228	0.032374	0.00115248
Body mass index (BMI) || id:ukb-b-19953	Breast Cancer Overall	rs28404639	-0.107667	0.0322473	0.000841391
Body mass index (BMI) || id:ukb-b-19953	Breast Cancer Overall	rs28489620	-0.103186	0.0322702	0.00138585
Body mass index (BMI) || id:ukb-b-19953	Breast Cancer Overall	rs28568418	-0.105186	0.0323689	0.00115572
Body mass index (BMI) || id:ukb-b-19953	Breast Cancer Overall	rs2861685	-0.108847	0.0322625	0.000741358
Body mass index (BMI) || id:ukb-b-19953	Breast Cancer Overall	rs28670671	-0.106242	0.0323532	0.00102414
Body mass index (BMI) || id:ukb-b-19953	Breast Cancer Overall	rs2870111	-0.106336	0.0323841	0.00102499
Body mass index (BMI) || id:ukb-b-19953	Breast Cancer Overall	rs2875762	-0.104992	0.0323692	0.00118045
Body mass index (BMI) || id:ukb-b-19953	Breast Cancer Overall	rs2899644	-0.105161	0.0323733	0.0011606
Body mass index (BMI) || id:ukb-b-19953	Breast Cancer Overall	rs2920503	-0.102705	0.0321827	0.00141621
Body mass index (BMI) || id:ukb-b-19953	Breast Cancer Overall	rs2962334	-0.105368	0.0323778	0.00113658
Body mass index (BMI) || id:ukb-b-19953	Breast Cancer Overall	rs317656	-0.104008	0.0323146	0.00128812
Body mass index (BMI) || id:ukb-b-19953	Breast Cancer Overall	rs3213943	-0.104762	0.032363	0.00120758
Body mass index (BMI) || id:ukb-b-19953	Breast Cancer Overall	rs32421	-0.106618	0.0323386	0.000977478
Body mass index (BMI) || id:ukb-b-19953	Breast Cancer Overall	rs329118	-0.10664	0.0323828	0.000990895
Body mass index (BMI) || id:ukb-b-19953	Breast Cancer Overall	rs329651	-0.10421	0.0323263	0.00126553
Body mass index (BMI) || id:ukb-b-19953	Breast Cancer Overall	rs34045288	-0.105331	0.0324214	0.0011589
Body mass index (BMI) || id:ukb-b-19953	Breast Cancer Overall	rs34153025	-0.10537	0.0323698	0.0011331
Body mass index (BMI) || id:ukb-b-19953	Breast Cancer Overall	rs34234296	-0.105634	0.03238	0.00110504
Body mass index (BMI) || id:ukb-b-19953	Breast Cancer Overall	rs34481751	-0.106537	0.0323606	0.000994158
Body mass index (BMI) || id:ukb-b-19953	Breast Cancer Overall	rs34517439	-0.106804	0.0324317	0.000990508
Body mass index (BMI) || id:ukb-b-19953	Breast Cancer Overall	rs34696181	-0.105221	0.0323709	0.0011521
Body mass index (BMI) || id:ukb-b-19953	Breast Cancer Overall	rs34811474	-0.106916	0.0324043	0.000968778
Body mass index (BMI) || id:ukb-b-19953	Breast Cancer Overall	rs349071	-0.107459	0.0323103	0.00088154
Body mass index (BMI) || id:ukb-b-19953	Breast Cancer Overall	rs35154326	-0.105938	0.0323708	0.00106545
Body mass index (BMI) || id:ukb-b-19953	Breast Cancer Overall	rs35364449	-0.10787	0.0322815	0.000833116
Body mass index (BMI) || id:ukb-b-19953	Breast Cancer Overall	rs355777	-0.105816	0.0323876	0.0010863
Body mass index (BMI) || id:ukb-b-19953	Breast Cancer Overall	rs35697587	-0.106517	0.0323862	0.00100554
Body mass index (BMI) || id:ukb-b-19953	Breast Cancer Overall	rs35697691	-0.103333	0.0322372	0.00134883
Body mass index (BMI) || id:ukb-b-19953	Breast Cancer Overall	rs35809007	-0.105565	0.0323957	0.00111963
Body mass index (BMI) || id:ukb-b-19953	Breast Cancer Overall	rs35957544	-0.107533	0.0323736	0.000894919
Body mass index (BMI) || id:ukb-b-19953	Breast Cancer Overall	rs36007635	-0.106577	0.0323685	0.000992593
Body mass index (BMI) || id:ukb-b-19953	Breast Cancer Overall	rs36061954	-0.104894	0.0323673	0.00119218
Body mass index (BMI) || id:ukb-b-19953	Breast Cancer Overall	rs3764625	-0.104603	0.0323446	0.00122061
Body mass index (BMI) || id:ukb-b-19953	Breast Cancer Overall	rs3784710	-0.105328	0.0324541	0.00117268
Body mass index (BMI) || id:ukb-b-19953	Breast Cancer Overall	rs3803286	-0.10262	0.0322981	0.00148674
Body mass index (BMI) || id:ukb-b-19953	Breast Cancer Overall	rs3807566	-0.106048	0.0323713	0.0010529
Body mass index (BMI) || id:ukb-b-19953	Breast Cancer Overall	rs3814883	-0.107204	0.0324252	0.000945768
Body mass index (BMI) || id:ukb-b-19953	Breast Cancer Overall	rs3845344	-0.105699	0.0323932	0.0011024
Body mass index (BMI) || id:ukb-b-19953	Breast Cancer Overall	rs3851998	-0.104932	0.0323615	0.00118486
Body mass index (BMI) || id:ukb-b-19953	Breast Cancer Overall	rs3866805	-0.105448	0.0323719	0.00112444
Body mass index (BMI) || id:ukb-b-19953	Breast Cancer Overall	rs3897102	-0.107405	0.032269	0.000873352
Body mass index (BMI) || id:ukb-b-19953	Breast Cancer Overall	rs3901286	-0.107072	0.0323675	0.000939654
Body mass index (BMI) || id:ukb-b-19953	Breast Cancer Overall	rs3902951	-0.105885	0.0323755	0.00107343
Body mass index (BMI) || id:ukb-b-19953	Breast Cancer Overall	rs3935190	-0.106404	0.0323728	0.00101317
Body mass index (BMI) || id:ukb-b-19953	Breast Cancer Overall	rs394608	-0.105334	0.0324084	0.00115326
Body mass index (BMI) || id:ukb-b-19953	Breast Cancer Overall	rs40071	-0.106215	0.0324154	0.00105032
Body mass index (BMI) || id:ukb-b-19953	Breast Cancer Overall	rs4017425	-0.107067	0.0323226	0.000924809
Body mass index (BMI) || id:ukb-b-19953	Breast Cancer Overall	rs4055791	-0.107677	0.0323469	0.000872097
Body mass index (BMI) || id:ukb-b-19953	Breast Cancer Overall	rs406388	-0.105683	0.0323774	0.00109806
Body mass index (BMI) || id:ukb-b-19953	Breast Cancer Overall	rs41279738	-0.100631	0.0322781	0.0018231
Body mass index (BMI) || id:ukb-b-19953	Breast Cancer Overall	rs4148155	-0.109475	0.0321057	0.000650026
Body mass index (BMI) || id:ukb-b-19953	Breast Cancer Overall	rs4261944	-0.103738	0.0323076	0.00132294
Body mass index (BMI) || id:ukb-b-19953	Breast Cancer Overall	rs4267103	-0.105036	0.0323675	0.00117406
Body mass index (BMI) || id:ukb-b-19953	Breast Cancer Overall	rs4284600	-0.105383	0.0323744	0.00113343
Body mass index (BMI) || id:ukb-b-19953	Breast Cancer Overall	rs429343	-0.107488	0.0323453	0.000890073
Body mass index (BMI) || id:ukb-b-19953	Breast Cancer Overall	rs429358	-0.107766	0.0323547	0.000866095
Body mass index (BMI) || id:ukb-b-19953	Breast Cancer Overall	rs4307239	-0.10436	0.0323337	0.00124842
Body mass index (BMI) || id:ukb-b-19953	Breast Cancer Overall	rs4419475	-0.106913	0.0323234	0.000941005
Body mass index (BMI) || id:ukb-b-19953	Breast Cancer Overall	rs4444317	-0.105337	0.032379	0.00114087
Body mass index (BMI) || id:ukb-b-19953	Breast Cancer Overall	rs4456769	-0.103802	0.0323166	0.00131796
Body mass index (BMI) || id:ukb-b-19953	Breast Cancer Overall	rs4477562	-0.106551	0.0324023	0.00100774
Body mass index (BMI) || id:ukb-b-19953	Breast Cancer Overall	rs4482463	-0.104835	0.032389	0.00120897
Body mass index (BMI) || id:ukb-b-19953	Breast Cancer Overall	rs45486197	-0.106728	0.0323418	0.000966857
Body mass index (BMI) || id:ukb-b-19953	Breast Cancer Overall	rs4605363	-0.105853	0.0323881	0.00108208
Body mass index (BMI) || id:ukb-b-19953	Breast Cancer Overall	rs4648450	-0.105099	0.0323838	0.00117276
Body mass index (BMI) || id:ukb-b-19953	Breast Cancer Overall	rs4658403	-0.1055	0.0323855	0.00112346
Body mass index (BMI) || id:ukb-b-19953	Breast Cancer Overall	rs4672338	-0.106362	0.0323667	0.00101565
Body mass index (BMI) || id:ukb-b-19953	Breast Cancer Overall	rs4722398	-0.106348	0.0323653	0.0010167
Body mass index (BMI) || id:ukb-b-19953	Breast Cancer Overall	rs4764949	-0.103017	0.0323201	0.00143567
Body mass index (BMI) || id:ukb-b-19953	Breast Cancer Overall	rs4790292	-0.104447	0.0323851	0.00125906
Body mass index (BMI) || id:ukb-b-19953	Breast Cancer Overall	rs4820410	-0.0996593	0.0319449	0.00181018
Body mass index (BMI) || id:ukb-b-19953	Breast Cancer Overall	rs4832298	-0.105431	0.0323879	0.00113284
Body mass index (BMI) || id:ukb-b-19953	Breast Cancer Overall	rs4858940	-0.103396	0.0322908	0.00136471
Body mass index (BMI) || id:ukb-b-19953	Breast Cancer Overall	rs4876611	-0.107887	0.0323425	0.000850604
Body mass index (BMI) || id:ukb-b-19953	Breast Cancer Overall	rs4929923	-0.106237	0.032403	0.00104322
Body mass index (BMI) || id:ukb-b-19953	Breast Cancer Overall	rs5011579	-0.106497	0.0323618	0.000998964
Body mass index (BMI) || id:ukb-b-19953	Breast Cancer Overall	rs512121	-0.10592	0.0323762	0.00106969
Body mass index (BMI) || id:ukb-b-19953	Breast Cancer Overall	rs529200	-0.105456	0.0323901	0.0011307
Body mass index (BMI) || id:ukb-b-19953	Breast Cancer Overall	rs539515	-0.0967074	0.0324108	0.00284695
Body mass index (BMI) || id:ukb-b-19953	Breast Cancer Overall	rs55707359	-0.105917	0.0323668	0.00106636
Body mass index (BMI) || id:ukb-b-19953	Breast Cancer Overall	rs55714539	-0.107686	0.032337	0.000868087
Body mass index (BMI) || id:ukb-b-19953	Breast Cancer Overall	rs55726687	-0.107656	0.0323805	0.000885113
Body mass index (BMI) || id:ukb-b-19953	Breast Cancer Overall	rs55769038	-0.105925	0.0323934	0.00107564
Body mass index (BMI) || id:ukb-b-19953	Breast Cancer Overall	rs558887	-0.105968	0.0323718	0.00106241
Body mass index (BMI) || id:ukb-b-19953	Breast Cancer Overall	rs559231	-0.106079	0.0323774	0.00105165
Body mass index (BMI) || id:ukb-b-19953	Breast Cancer Overall	rs56038322	-0.104801	0.0323632	0.00120259
Body mass index (BMI) || id:ukb-b-19953	Breast Cancer Overall	rs56094641	-0.0672788	0.0322057	0.0367049
Body mass index (BMI) || id:ukb-b-19953	Breast Cancer Overall	rs56133507	-0.105427	0.0323713	0.00112668
Body mass index (BMI) || id:ukb-b-19953	Breast Cancer Overall	rs56143236	-0.10558	0.0323731	0.00110887
Body mass index (BMI) || id:ukb-b-19953	Breast Cancer Overall	rs56161855	-0.105578	0.032394	0.00111738
Body mass index (BMI) || id:ukb-b-19953	Breast Cancer Overall	rs56203622	-0.107055	0.0323272	0.000927575
Body mass index (BMI) || id:ukb-b-19953	Breast Cancer Overall	rs56352336	-0.102796	0.0321411	0.0013826
Body mass index (BMI) || id:ukb-b-19953	Breast Cancer Overall	rs56399737	-0.105287	0.032394	0.00115325
Body mass index (BMI) || id:ukb-b-19953	Breast Cancer Overall	rs56858768	-0.104314	0.0323565	0.00126462
Body mass index (BMI) || id:ukb-b-19953	Breast Cancer Overall	rs56893062	-0.106717	0.0323312	0.000964327
Body mass index (BMI) || id:ukb-b-19953	Breast Cancer Overall	rs56930105	-0.105078	0.0323603	0.00116569
Body mass index (BMI) || id:ukb-b-19953	Breast Cancer Overall	rs57636386	-0.104867	0.0324377	0.00122546
Body mass index (BMI) || id:ukb-b-19953	Breast Cancer Overall	rs57989773	-0.106608	0.032332	0.000976207
Body mass index (BMI) || id:ukb-b-19953	Breast Cancer Overall	rs58862095	-0.108107	0.0323876	0.000844155
Body mass index (BMI) || id:ukb-b-19953	Breast Cancer Overall	rs59068084	-0.105713	0.0323699	0.00109161
Body mass index (BMI) || id:ukb-b-19953	Breast Cancer Overall	rs59227842	-0.107627	0.0323934	0.000892199
Body mass index (BMI) || id:ukb-b-19953	Breast Cancer Overall	rs594024	-0.107109	0.0323499	0.000929843
Body mass index (BMI) || id:ukb-b-19953	Breast Cancer Overall	rs6023655	-0.104096	0.0323111	0.00127448
Body mass index (BMI) || id:ukb-b-19953	Breast Cancer Overall	rs60764613	-0.105608	0.0323893	0.00111187
Body mass index (BMI) || id:ukb-b-19953	Breast Cancer Overall	rs61740466	-0.106389	0.0323536	0.00100788
Body mass index (BMI) || id:ukb-b-19953	Breast Cancer Overall	rs61813324	-0.103895	0.0323698	0.00132912
Body mass index (BMI) || id:ukb-b-19953	Breast Cancer Overall	rs61828641	-0.105918	0.032385	0.00107321
Body mass index (BMI) || id:ukb-b-19953	Breast Cancer Overall	rs61871615	-0.106282	0.0323691	0.00102554
Body mass index (BMI) || id:ukb-b-19953	Breast Cancer Overall	rs61903695	-0.105517	0.0323852	0.00112128
Body mass index (BMI) || id:ukb-b-19953	Breast Cancer Overall	rs61992671	-0.106387	0.0323767	0.00101657
Body mass index (BMI) || id:ukb-b-19953	Breast Cancer Overall	rs62007782	-0.106334	0.0323784	0.00102302
Body mass index (BMI) || id:ukb-b-19953	Breast Cancer Overall	rs62020775	-0.104923	0.0323561	0.00118372
Body mass index (BMI) || id:ukb-b-19953	Breast Cancer Overall	rs62072006	-0.1059	0.0323706	0.00106984
Body mass index (BMI) || id:ukb-b-19953	Breast Cancer Overall	rs62107261	-0.106071	0.0325198	0.00110733
Body mass index (BMI) || id:ukb-b-19953	Breast Cancer Overall	rs62176243	-0.106384	0.0323667	0.00101315
Body mass index (BMI) || id:ukb-b-19953	Breast Cancer Overall	rs62190049	-0.106445	0.0323435	0.000998023
Body mass index (BMI) || id:ukb-b-19953	Breast Cancer Overall	rs62241847	-0.105458	0.0323743	0.0011241
Body mass index (BMI) || id:ukb-b-19953	Breast Cancer Overall	rs62246311	-0.105292	0.0323765	0.00114547
Body mass index (BMI) || id:ukb-b-19953	Breast Cancer Overall	rs62379271	-0.104999	0.0323617	0.00117636
Body mass index (BMI) || id:ukb-b-19953	Breast Cancer Overall	rs62407562	-0.106373	0.032365	0.00101385
Body mass index (BMI) || id:ukb-b-19953	Breast Cancer Overall	rs6265	-0.10903	0.0324728	0.00078626
Body mass index (BMI) || id:ukb-b-19953	Breast Cancer Overall	rs6430068	-0.107911	0.0322297	0.000813437
Body mass index (BMI) || id:ukb-b-19953	Breast Cancer Overall	rs6444950	-0.107435	0.0323047	0.000882045
Body mass index (BMI) || id:ukb-b-19953	Breast Cancer Overall	rs6545714	-0.106222	0.0324148	0.00104938
Body mass index (BMI) || id:ukb-b-19953	Breast Cancer Overall	rs6560906	-0.10627	0.03236	0.00102345
Body mass index (BMI) || id:ukb-b-19953	Breast Cancer Overall	rs6561937	-0.107462	0.0323093	0.000880902
Body mass index (BMI) || id:ukb-b-19953	Breast Cancer Overall	rs6567160	-0.0997238	0.0326389	0.00224785
Body mass index (BMI) || id:ukb-b-19953	Breast Cancer Overall	rs6575340	-0.105604	0.0324179	0.0011237
Body mass index (BMI) || id:ukb-b-19953	Breast Cancer Overall	rs66679256	-0.105855	0.0323879	0.00108181
Body mass index (BMI) || id:ukb-b-19953	Breast Cancer Overall	rs6669341	-0.105307	0.0323975	0.00115219
Body mass index (BMI) || id:ukb-b-19953	Breast Cancer Overall	rs6682438	-0.105813	0.0323777	0.0010828
Body mass index (BMI) || id:ukb-b-19953	Breast Cancer Overall	rs6705567	-0.105555	0.0323843	0.00111623
Body mass index (BMI) || id:ukb-b-19953	Breast Cancer Overall	rs6707827	-0.104485	0.0323342	0.00123187
Body mass index (BMI) || id:ukb-b-19953	Breast Cancer Overall	rs6710091	-0.104152	0.0323049	0.00126394
Body mass index (BMI) || id:ukb-b-19953	Breast Cancer Overall	rs6713781	-0.104677	0.0323634	0.00121883
Body mass index (BMI) || id:ukb-b-19953	Breast Cancer Overall	rs6725931	-0.104726	0.0323652	0.00121321
Body mass index (BMI) || id:ukb-b-19953	Breast Cancer Overall	rs6744646	-0.0971617	0.0324979	0.00279177
Body mass index (BMI) || id:ukb-b-19953	Breast Cancer Overall	rs6752979	-0.10659	0.0323491	0.000984285
Body mass index (BMI) || id:ukb-b-19953	Breast Cancer Overall	rs67609008	-0.104611	0.032375	0.00123255
Body mass index (BMI) || id:ukb-b-19953	Breast Cancer Overall	rs6769617	-0.104444	0.0323499	0.00124407
Body mass index (BMI) || id:ukb-b-19953	Breast Cancer Overall	rs6774894	-0.106669	0.0323523	0.000976881
Body mass index (BMI) || id:ukb-b-19953	Breast Cancer Overall	rs6777784	-0.105684	0.032371	0.00109544
Body mass index (BMI) || id:ukb-b-19953	Breast Cancer Overall	rs6831088	-0.104606	0.0323402	0.00121831
Body mass index (BMI) || id:ukb-b-19953	Breast Cancer Overall	rs6843852	-0.106271	0.032372	0.00102778
Body mass index (BMI) || id:ukb-b-19953	Breast Cancer Overall	rs6909685	-0.105732	0.0323833	0.00109452
Body mass index (BMI) || id:ukb-b-19953	Breast Cancer Overall	rs6922607	-0.105371	0.0323735	0.00113448
Body mass index (BMI) || id:ukb-b-19953	Breast Cancer Overall	rs6938973	-0.107703	0.0323542	0.000872012
Body mass index (BMI) || id:ukb-b-19953	Breast Cancer Overall	rs6950388	-0.104954	0.0323635	0.00118288
Body mass index (BMI) || id:ukb-b-19953	Breast Cancer Overall	rs6962980	-0.107936	0.0323088	0.000835473
Body mass index (BMI) || id:ukb-b-19953	Breast Cancer Overall	rs698147	-0.106369	0.032364	0.00101391
Body mass index (BMI) || id:ukb-b-19953	Breast Cancer Overall	rs7024334	-0.107265	0.0322988	0.000896879
Body mass index (BMI) || id:ukb-b-19953	Breast Cancer Overall	rs7027304	-0.104569	0.0323609	0.00123216
Body mass index (BMI) || id:ukb-b-19953	Breast Cancer Overall	rs7034554	-0.104224	0.032331	0.00126565
Body mass index (BMI) || id:ukb-b-19953	Breast Cancer Overall	rs7038943	-0.105317	0.032381	0.00114425
Body mass index (BMI) || id:ukb-b-19953	Breast Cancer Overall	rs704061	-0.105463	0.0323823	0.00112671
Body mass index (BMI) || id:ukb-b-19953	Breast Cancer Overall	rs7070670	-0.105098	0.0323655	0.00116535
Body mass index (BMI) || id:ukb-b-19953	Breast Cancer Overall	rs7081254	-0.105187	0.0323688	0.00115549
Body mass index (BMI) || id:ukb-b-19953	Breast Cancer Overall	rs7124681	-0.105031	0.0324549	0.00121128
Body mass index (BMI) || id:ukb-b-19953	Breast Cancer Overall	rs7132908	-0.105339	0.0324871	0.00118495
Body mass index (BMI) || id:ukb-b-19953	Breast Cancer Overall	rs71495038	-0.105295	0.0323888	0.00115013
Body mass index (BMI) || id:ukb-b-19953	Breast Cancer Overall	rs7201895	-0.104637	0.0323697	0.00122682
Body mass index (BMI) || id:ukb-b-19953	Breast Cancer Overall	rs7206608	-0.106477	0.0323615	0.00100106
Body mass index (BMI) || id:ukb-b-19953	Breast Cancer Overall	rs7218014	-0.106116	0.0323871	0.00105107
Body mass index (BMI) || id:ukb-b-19953	Breast Cancer Overall	rs7232171	-0.105502	0.0323773	0.00112
Body mass index (BMI) || id:ukb-b-19953	Breast Cancer Overall	rs723672	-0.105499	0.0323701	0.00111748
Body mass index (BMI) || id:ukb-b-19953	Breast Cancer Overall	rs7250833	-0.104661	0.0323545	0.00121722
Body mass index (BMI) || id:ukb-b-19953	Breast Cancer Overall	rs7259070	-0.102061	0.0323071	0.00158269
Body mass index (BMI) || id:ukb-b-19953	Breast Cancer Overall	rs72634826	-0.106552	0.0323636	0.000993537
Body mass index (BMI) || id:ukb-b-19953	Breast Cancer Overall	rs72649373	-0.105954	0.0323744	0.00106494
Body mass index (BMI) || id:ukb-b-19953	Breast Cancer Overall	rs72673947	-0.104777	0.0323654	0.00120657
Body mass index (BMI) || id:ukb-b-19953	Breast Cancer Overall	rs72892910	-0.108437	0.0324622	0.000836576
Body mass index (BMI) || id:ukb-b-19953	Breast Cancer Overall	rs72976986	-0.108673	0.0322794	0.000760961
Body mass index (BMI) || id:ukb-b-19953	Breast Cancer Overall	rs73026725	-0.103553	0.0323304	0.00136029
Body mass index (BMI) || id:ukb-b-19953	Breast Cancer Overall	rs73052033	-0.107492	0.0324136	0.000912286
Body mass index (BMI) || id:ukb-b-19953	Breast Cancer Overall	rs7306534	-0.107678	0.0322384	0.00083764
Body mass index (BMI) || id:ukb-b-19953	Breast Cancer Overall	rs73124396	-0.10644	0.0323635	0.00100579
Body mass index (BMI) || id:ukb-b-19953	Breast Cancer Overall	rs73142879	-0.10892	0.0323141	0.000749901
Body mass index (BMI) || id:ukb-b-19953	Breast Cancer Overall	rs73193736	-0.105655	0.032385	0.0011045
Body mass index (BMI) || id:ukb-b-19953	Breast Cancer Overall	rs73213484	-0.106213	0.0323902	0.0010411
Body mass index (BMI) || id:ukb-b-19953	Breast Cancer Overall	rs7331420	-0.103886	0.032317	0.00130631
Body mass index (BMI) || id:ukb-b-19953	Breast Cancer Overall	rs7357754	-0.104677	0.0323701	0.00122171
Body mass index (BMI) || id:ukb-b-19953	Breast Cancer Overall	rs73601548	-0.105379	0.0323721	0.00113296
Body mass index (BMI) || id:ukb-b-19953	Breast Cancer Overall	rs73985439	-0.104077	0.032324	0.00128273
Body mass index (BMI) || id:ukb-b-19953	Breast Cancer Overall	rs7442885	-0.104585	0.0324014	0.00124754
Body mass index (BMI) || id:ukb-b-19953	Breast Cancer Overall	rs745249	-0.105878	0.0323875	0.00107894
Body mass index (BMI) || id:ukb-b-19953	Breast Cancer Overall	rs74750282	-0.104489	0.0323255	0.00122754
Body mass index (BMI) || id:ukb-b-19953	Breast Cancer Overall	rs7498665	-0.107589	0.0324443	0.000912778
Body mass index (BMI) || id:ukb-b-19953	Breast Cancer Overall	rs7516554	-0.104767	0.0323568	0.00120431
Body mass index (BMI) || id:ukb-b-19953	Breast Cancer Overall	rs7519259	-0.10381	0.0323171	0.00131702
Body mass index (BMI) || id:ukb-b-19953	Breast Cancer Overall	rs754635	-0.104349	0.0323466	0.00125549
Body mass index (BMI) || id:ukb-b-19953	Breast Cancer Overall	rs75499503	-0.105956	0.0323861	0.00106915
Body mass index (BMI) || id:ukb-b-19953	Breast Cancer Overall	rs7571496	-0.105016	0.0323769	0.00118051
Body mass index (BMI) || id:ukb-b-19953	Breast Cancer Overall	rs76183894	-0.107079	0.0323193	0.000922451
Body mass index (BMI) || id:ukb-b-19953	Breast Cancer Overall	rs7619139	-0.104973	0.0323693	0.00118281
Body mass index (BMI) || id:ukb-b-19953	Breast Cancer Overall	rs76702514	-0.10542	0.0323814	0.00113164
Body mass index (BMI) || id:ukb-b-19953	Breast Cancer Overall	rs7683836	-0.105478	0.032374	0.00112163
Body mass index (BMI) || id:ukb-b-19953	Breast Cancer Overall	rs7708584	-0.104251	0.0323663	0.0012776
Body mass index (BMI) || id:ukb-b-19953	Breast Cancer Overall	rs7761673	-0.105377	0.0323717	0.00113299
Body mass index (BMI) || id:ukb-b-19953	Breast Cancer Overall	rs7762794	-0.105556	0.032384	0.00111606
Body mass index (BMI) || id:ukb-b-19953	Breast Cancer Overall	rs7774	-0.107044	0.0323435	0.000934321
Body mass index (BMI) || id:ukb-b-19953	Breast Cancer Overall	rs7776021	-0.105655	0.0323741	0.00110021
Body mass index (BMI) || id:ukb-b-19953	Breast Cancer Overall	rs7802342	-0.106609	0.0323348	0.000977128
Body mass index (BMI) || id:ukb-b-19953	Breast Cancer Overall	rs7805441	-0.105436	0.032382	0.00112994
Body mass index (BMI) || id:ukb-b-19953	Breast Cancer Overall	rs78086698	-0.105732	0.0323711	0.00108984
Body mass index (BMI) || id:ukb-b-19953	Breast Cancer Overall	rs784257	-0.106368	0.0323726	0.00101709
Body mass index (BMI) || id:ukb-b-19953	Breast Cancer Overall	rs78605811	-0.106392	0.0323783	0.00101654
Body mass index (BMI) || id:ukb-b-19953	Breast Cancer Overall	rs7893571	-0.105685	0.0323796	0.00109873
Body mass index (BMI) || id:ukb-b-19953	Breast Cancer Overall	rs7924036	-0.109478	0.0321113	0.000651217
Body mass index (BMI) || id:ukb-b-19953	Breast Cancer Overall	rs7925100	-0.103893	0.0323324	0.00131226
Body mass index (BMI) || id:ukb-b-19953	Breast Cancer Overall	rs7944782	-0.106323	0.0323855	0.00102695
Body mass index (BMI) || id:ukb-b-19953	Breast Cancer Overall	rs7947143	-0.105925	0.03238	0.00107049
Body mass index (BMI) || id:ukb-b-19953	Breast Cancer Overall	rs79780963	-0.10623	0.0323659	0.00103012
Body mass index (BMI) || id:ukb-b-19953	Breast Cancer Overall	rs7996639	-0.105828	0.0323855	0.00108404
Body mass index (BMI) || id:ukb-b-19953	Breast Cancer Overall	rs80135274	-0.106901	0.032317	0.000940081
Body mass index (BMI) || id:ukb-b-19953	Breast Cancer Overall	rs8015400	-0.104576	0.0324076	0.00125139
Body mass index (BMI) || id:ukb-b-19953	Breast Cancer Overall	rs8020365	-0.107919	0.0323753	0.000858025
Body mass index (BMI) || id:ukb-b-19953	Breast Cancer Overall	rs8024137	-0.105331	0.03237	0.00113802
Body mass index (BMI) || id:ukb-b-19953	Breast Cancer Overall	rs8025516	-0.106483	0.0323721	0.00100416
Body mass index (BMI) || id:ukb-b-19953	Breast Cancer Overall	rs8076669	-0.106003	0.0323823	0.00106235
Body mass index (BMI) || id:ukb-b-19953	Breast Cancer Overall	rs8089514	-0.106291	0.0323649	0.00102291
Body mass index (BMI) || id:ukb-b-19953	Breast Cancer Overall	rs8112818	-0.108256	0.0323442	0.000816909
Body mass index (BMI) || id:ukb-b-19953	Breast Cancer Overall	rs8132491	-0.105894	0.0323799	0.00107413
Body mass index (BMI) || id:ukb-b-19953	Breast Cancer Overall	rs815163	-0.10545	0.0323942	0.00113312
Body mass index (BMI) || id:ukb-b-19953	Breast Cancer Overall	rs852042	-0.104704	0.0323498	0.00120959
Body mass index (BMI) || id:ukb-b-19953	Breast Cancer Overall	rs862320	-0.109144	0.0323508	0.000741493
Body mass index (BMI) || id:ukb-b-19953	Breast Cancer Overall	rs879620	-0.1081	0.0323932	0.000846543
Body mass index (BMI) || id:ukb-b-19953	Breast Cancer Overall	rs909892	-0.104685	0.0323576	0.00121535
Body mass index (BMI) || id:ukb-b-19953	Breast Cancer Overall	rs923994	-0.104129	0.0323229	0.00127518
Body mass index (BMI) || id:ukb-b-19953	Breast Cancer Overall	rs9267671	-0.10703	0.0323231	0.000928775
Body mass index (BMI) || id:ukb-b-19953	Breast Cancer Overall	rs9291822	-0.104572	0.0323645	0.00123328
Body mass index (BMI) || id:ukb-b-19953	Breast Cancer Overall	rs9294260	-0.104034	0.0323464	0.00129879
Body mass index (BMI) || id:ukb-b-19953	Breast Cancer Overall	rs9349235	-0.106915	0.0323205	0.000939809
Body mass index (BMI) || id:ukb-b-19953	Breast Cancer Overall	rs935166	-0.106332	0.0323848	0.00102566
Body mass index (BMI) || id:ukb-b-19953	Breast Cancer Overall	rs9463175	-0.107249	0.0322891	0.000895273
Body mass index (BMI) || id:ukb-b-19953	Breast Cancer Overall	rs9478496	-0.105454	0.0323838	0.00112842
Body mass index (BMI) || id:ukb-b-19953	Breast Cancer Overall	rs9515446	-0.104062	0.0323515	0.00129709
Body mass index (BMI) || id:ukb-b-19953	Breast Cancer Overall	rs9522180	-0.105433	0.0323831	0.00113078
Body mass index (BMI) || id:ukb-b-19953	Breast Cancer Overall	rs9571687	-0.106489	0.0323606	0.000999394
Body mass index (BMI) || id:ukb-b-19953	Breast Cancer Overall	rs9638713	-0.105778	0.0323729	0.00108504
Body mass index (BMI) || id:ukb-b-19953	Breast Cancer Overall	rs9673839	-0.10673	0.0323529	0.00097055
Body mass index (BMI) || id:ukb-b-19953	Breast Cancer Overall	rs9830592	-0.105871	0.0323893	0.00108046
Body mass index (BMI) || id:ukb-b-19953	Breast Cancer Overall	rs9839081	-0.105786	0.0323705	0.00108323
Body mass index (BMI) || id:ukb-b-19953	Breast Cancer Overall	rs9843653	-0.111421	0.0323514	0.000572966
Body mass index (BMI) || id:ukb-b-19953	Breast Cancer Overall	rs9876664	-0.107412	0.0323654	0.000904284
Body mass index (BMI) || id:ukb-b-19953	Breast Cancer Overall	rs9888533	-0.104733	0.0323531	0.00120716
Body mass index (BMI) || id:ukb-b-19953	Breast Cancer Overall	rs9926784	-0.104411	0.0323916	0.00126675
Body mass index (BMI) || id:ukb-b-19953	Breast Cancer Overall	rs9951619	-0.105117	0.0323695	0.00116458
Body mass index (BMI) || id:ukb-b-19953	Breast Cancer Overall	All	-0.105611	0.0323155	0.00108263
Body mass index (BMI) || id:ukb-b-19953	Breast Cancer Luminal A	rs10063055	-0.0780586	0.0385776	0.04303
Body mass index (BMI) || id:ukb-b-19953	Breast Cancer Luminal A	rs10099330	-0.0786181	0.0386158	0.0417597
Body mass index (BMI) || id:ukb-b-19953	Breast Cancer Luminal A	rs10160769	-0.0777651	0.0385413	0.0436214
Body mass index (BMI) || id:ukb-b-19953	Breast Cancer Luminal A	rs10169594	-0.0800918	0.0386204	0.0380959
Body mass index (BMI) || id:ukb-b-19953	Breast Cancer Luminal A	rs10182416	-0.0810791	0.038593	0.0356518
Body mass index (BMI) || id:ukb-b-19953	Breast Cancer Luminal A	rs10423928	-0.0695603	0.0383043	0.0693718
Body mass index (BMI) || id:ukb-b-19953	Breast Cancer Luminal A	rs10505836	-0.0786074	0.0386218	0.0418197
Body mass index (BMI) || id:ukb-b-19953	Breast Cancer Luminal A	rs10510025	-0.0794502	0.0386462	0.0397987
Body mass index (BMI) || id:ukb-b-19953	Breast Cancer Luminal A	rs1064213	-0.0808994	0.0386214	0.0361997
Body mass index (BMI) || id:ukb-b-19953	Breast Cancer Luminal A	rs10742752	-0.0778944	0.0385618	0.0433845
Body mass index (BMI) || id:ukb-b-19953	Breast Cancer Luminal A	rs10756714	-0.0821453	0.038636	0.0334922
Body mass index (BMI) || id:ukb-b-19953	Breast Cancer Luminal A	rs10756792	-0.0808737	0.03863	0.0363004
Body mass index (BMI) || id:ukb-b-19953	Breast Cancer Luminal A	rs10760277	-0.0787892	0.0386242	0.0413612
Body mass index (BMI) || id:ukb-b-19953	Breast Cancer Luminal A	rs10780248	-0.0788986	0.0386202	0.0410584
Body mass index (BMI) || id:ukb-b-19953	Breast Cancer Luminal A	rs1078141	-0.0763884	0.0384781	0.0471173
Body mass index (BMI) || id:ukb-b-19953	Breast Cancer Luminal A	rs10799778	-0.0761414	0.0384298	0.0475565
Body mass index (BMI) || id:ukb-b-19953	Breast Cancer Luminal A	rs10809621	-0.0792904	0.0386301	0.0401159
Body mass index (BMI) || id:ukb-b-19953	Breast Cancer Luminal A	rs10824211	-0.0786241	0.0386284	0.0418108
Body mass index (BMI) || id:ukb-b-19953	Breast Cancer Luminal A	rs10832778	-0.0801863	0.0386173	0.0378537
Body mass index (BMI) || id:ukb-b-19953	Breast Cancer Luminal A	rs10927006	-0.080969	0.0385844	0.0358617
Body mass index (BMI) || id:ukb-b-19953	Breast Cancer Luminal A	rs10965698	-0.0793889	0.0386259	0.0398471
Body mass index (BMI) || id:ukb-b-19953	Breast Cancer Luminal A	rs10989067	-0.0785743	0.0386409	0.0420069
Body mass index (BMI) || id:ukb-b-19953	Breast Cancer Luminal A	rs11001963	-0.0812252	0.0385587	0.0351579
Body mass index (BMI) || id:ukb-b-19953	Breast Cancer Luminal A	rs11009685	-0.0781698	0.0385789	0.0427408
Body mass index (BMI) || id:ukb-b-19953	Breast Cancer Luminal A	rs11012732	-0.0942245	0.037104	0.0111021
Body mass index (BMI) || id:ukb-b-19953	Breast Cancer Luminal A	rs11079849	-0.0802912	0.0386608	0.0378189
Body mass index (BMI) || id:ukb-b-19953	Breast Cancer Luminal A	rs11099020	-0.0805101	0.0386234	0.0371159
Body mass index (BMI) || id:ukb-b-19953	Breast Cancer Luminal A	rs11115160	-0.0796484	0.0386261	0.0392044
Body mass index (BMI) || id:ukb-b-19953	Breast Cancer Luminal A	rs11122450	-0.0787579	0.038608	0.0413566
Body mass index (BMI) || id:ukb-b-19953	Breast Cancer Luminal A	rs11134679	-0.0807695	0.0386404	0.0365923
Body mass index (BMI) || id:ukb-b-19953	Breast Cancer Luminal A	rs11150745	-0.078588	0.0386643	0.0420955
Body mass index (BMI) || id:ukb-b-19953	Breast Cancer Luminal A	rs111598585	-0.0794144	0.0386259	0.0397839
Body mass index (BMI) || id:ukb-b-19953	Breast Cancer Luminal A	rs11165643	-0.0783968	0.038658	0.0425643
Body mass index (BMI) || id:ukb-b-19953	Breast Cancer Luminal A	rs111689389	-0.0782563	0.0385951	0.0425987
Body mass index (BMI) || id:ukb-b-19953	Breast Cancer Luminal A	rs11218510	-0.0784249	0.0386202	0.0422883
Body mass index (BMI) || id:ukb-b-19953	Breast Cancer Luminal A	rs1126930	-0.077777	0.0385464	0.043617
Body mass index (BMI) || id:ukb-b-19953	Breast Cancer Luminal A	rs113079574	-0.0799105	0.0386311	0.0385878
Body mass index (BMI) || id:ukb-b-19953	Breast Cancer Luminal A	rs113603865	-0.0800995	0.0386418	0.038184
Body mass index (BMI) || id:ukb-b-19953	Breast Cancer Luminal A	rs113624107	-0.0783054	0.0386027	0.0425099
Body mass index (BMI) || id:ukb-b-19953	Breast Cancer Luminal A	rs11525873	-0.0801798	0.0386288	0.0379267
Body mass index (BMI) || id:ukb-b-19953	Breast Cancer Luminal A	rs11607476	-0.0785799	0.0386351	0.0419618
Body mass index (BMI) || id:ukb-b-19953	Breast Cancer Luminal A	rs11610621	-0.0797847	0.0386246	0.0388622
Body mass index (BMI) || id:ukb-b-19953	Breast Cancer Luminal A	rs11630647	-0.0778654	0.0385565	0.0434339
Body mass index (BMI) || id:ukb-b-19953	Breast Cancer Luminal A	rs116374395	-0.0754652	0.0382808	0.0486827
Body mass index (BMI) || id:ukb-b-19953	Breast Cancer Luminal A	rs11642090	-0.0790678	0.0386204	0.0406278
Body mass index (BMI) || id:ukb-b-19953	Breast Cancer Luminal A	rs11656076	-0.0814476	0.0385581	0.0346578
Body mass index (BMI) || id:ukb-b-19953	Breast Cancer Luminal A	rs1167311	-0.0768256	0.0385966	0.0465387
Body mass index (BMI) || id:ukb-b-19953	Breast Cancer Luminal A	rs11675464	-0.0794302	0.0386306	0.0397684
Body mass index (BMI) || id:ukb-b-19953	Breast Cancer Luminal A	rs11691869	-0.0785204	0.0386534	0.0422146
Body mass index (BMI) || id:ukb-b-19953	Breast Cancer Luminal A	rs11699828	-0.0781886	0.0385877	0.0427387
Body mass index (BMI) || id:ukb-b-19953	Breast Cancer Luminal A	rs11709402	-0.0777444	0.0386552	0.0443018
Body mass index (BMI) || id:ukb-b-19953	Breast Cancer Luminal A	rs117342986	-0.0800587	0.0386169	0.0381582
Body mass index (BMI) || id:ukb-b-19953	Breast Cancer Luminal A	rs11757278	-0.0798571	0.0386378	0.0387516
Body mass index (BMI) || id:ukb-b-19953	Breast Cancer Luminal A	rs11778219	-0.0789848	0.0386234	0.0408548
Body mass index (BMI) || id:ukb-b-19953	Breast Cancer Luminal A	rs118136827	-0.0821515	0.038451	0.0326368
Body mass index (BMI) || id:ukb-b-19953	Breast Cancer Luminal A	rs11919665	-0.0797722	0.0386293	0.0389165
Body mass index (BMI) || id:ukb-b-19953	Breast Cancer Luminal A	rs12001437	-0.0813686	0.0385548	0.0348184
Body mass index (BMI) || id:ukb-b-19953	Breast Cancer Luminal A	rs12072739	-0.0804004	0.038624	0.0373774
Body mass index (BMI) || id:ukb-b-19953	Breast Cancer Luminal A	rs12088284	-0.0787276	0.038616	0.0414772
Body mass index (BMI) || id:ukb-b-19953	Breast Cancer Luminal A	rs12089815	-0.0796049	0.0386289	0.0393258
Body mass index (BMI) || id:ukb-b-19953	Breast Cancer Luminal A	rs12140153	-0.076416	0.0385724	0.0475796
Body mass index (BMI) || id:ukb-b-19953	Breast Cancer Luminal A	rs12149660	-0.0798069	0.0386382	0.0388762
Body mass index (BMI) || id:ukb-b-19953	Breast Cancer Luminal A	rs12259464	-0.0779084	0.0385863	0.0434802
Body mass index (BMI) || id:ukb-b-19953	Breast Cancer Luminal A	rs12273545	-0.0825807	0.0384175	0.0315899
Body mass index (BMI) || id:ukb-b-19953	Breast Cancer Luminal A	rs1229984	-0.0791298	0.0386398	0.0405716
Body mass index (BMI) || id:ukb-b-19953	Breast Cancer Luminal A	rs12364470	-0.0781735	0.038596	0.0428231
Body mass index (BMI) || id:ukb-b-19953	Breast Cancer Luminal A	rs12440603	-0.0804119	0.0386266	0.037363
Body mass index (BMI) || id:ukb-b-19953	Breast Cancer Luminal A	rs12459368	-0.0810714	0.0386124	0.0357623
Body mass index (BMI) || id:ukb-b-19953	Breast Cancer Luminal A	rs12462975	-0.0817206	0.0386241	0.0343623
Body mass index (BMI) || id:ukb-b-19953	Breast Cancer Luminal A	rs12541408	-0.0793824	0.0386381	0.0399262
Body mass index (BMI) || id:ukb-b-19953	Breast Cancer Luminal A	rs1266874	-0.0816472	0.0385632	0.0342405
Body mass index (BMI) || id:ukb-b-19953	Breast Cancer Luminal A	rs12681792	-0.0809131	0.0385794	0.035966
Body mass index (BMI) || id:ukb-b-19953	Breast Cancer Luminal A	rs12692596	-0.0811817	0.0385799	0.0353568
Body mass index (BMI) || id:ukb-b-19953	Breast Cancer Luminal A	rs12696039	-0.0785946	0.0386031	0.0417535
Body mass index (BMI) || id:ukb-b-19953	Breast Cancer Luminal A	rs1286058	-0.0784993	0.0386217	0.0421011
Body mass index (BMI) || id:ukb-b-19953	Breast Cancer Luminal A	rs12881629	-0.0786917	0.0386128	0.0415532
Body mass index (BMI) || id:ukb-b-19953	Breast Cancer Luminal A	rs12921986	-0.0818236	0.0384709	0.0334288
Body mass index (BMI) || id:ukb-b-19953	Breast Cancer Luminal A	rs12937411	-0.082789	0.0385061	0.0315534
Body mass index (BMI) || id:ukb-b-19953	Breast Cancer Luminal A	rs1296328	-0.0769596	0.0386065	0.046214
Body mass index (BMI) || id:ukb-b-19953	Breast Cancer Luminal A	rs12974458	-0.0810358	0.0386149	0.0358555
Body mass index (BMI) || id:ukb-b-19953	Breast Cancer Luminal A	rs13012070	-0.0799837	0.0386224	0.0383669
Body mass index (BMI) || id:ukb-b-19953	Breast Cancer Luminal A	rs13033310	-0.0814761	0.0385285	0.0344561
Body mass index (BMI) || id:ukb-b-19953	Breast Cancer Luminal A	rs13097918	-0.0812537	0.0385682	0.0351392
Body mass index (BMI) || id:ukb-b-19953	Breast Cancer Luminal A	rs13107325	-0.0824945	0.0386642	0.0328746
Body mass index (BMI) || id:ukb-b-19953	Breast Cancer Luminal A	rs13176429	-0.0800659	0.0386316	0.0382142
Body mass index (BMI) || id:ukb-b-19953	Breast Cancer Luminal A	rs1320251	-0.0803046	0.0386581	0.0377736
Body mass index (BMI) || id:ukb-b-19953	Breast Cancer Luminal A	rs13218383	-0.079703	0.0386388	0.0391342
Body mass index (BMI) || id:ukb-b-19953	Breast Cancer Luminal A	rs1322842	-0.080658	0.0386103	0.0367053
Body mass index (BMI) || id:ukb-b-19953	Breast Cancer Luminal A	rs13248187	-0.0790456	0.0386366	0.0407686
Body mass index (BMI) || id:ukb-b-19953	Breast Cancer Luminal A	rs1327259	-0.0805439	0.0386279	0.0370585
Body mass index (BMI) || id:ukb-b-19953	Breast Cancer Luminal A	rs13291723	-0.0763371	0.0383611	0.0465951
Body mass index (BMI) || id:ukb-b-19953	Breast Cancer Luminal A	rs1330199	-0.0790625	0.0386212	0.0406454
Body mass index (BMI) || id:ukb-b-19953	Breast Cancer Luminal A	rs13420048	-0.0806886	0.0386258	0.0367092
Body mass index (BMI) || id:ukb-b-19953	Breast Cancer Luminal A	rs13427822	-0.0750206	0.0383998	0.0507398
Body mass index (BMI) || id:ukb-b-19953	Breast Cancer Luminal A	rs1346841	-0.0797798	0.038631	0.0389064
Body mass index (BMI) || id:ukb-b-19953	Breast Cancer Luminal A	rs1360201	-0.0815689	0.0385596	0.034396
Body mass index (BMI) || id:ukb-b-19953	Breast Cancer Luminal A	rs13642	-0.0781138	0.0386221	0.0431228
Body mass index (BMI) || id:ukb-b-19953	Breast Cancer Luminal A	rs140159717	-0.0775839	0.0385567	0.0441987
Body mass index (BMI) || id:ukb-b-19953	Breast Cancer Luminal A	rs1438945	-0.0815133	0.0385439	0.0344457
Body mass index (BMI) || id:ukb-b-19953	Breast Cancer Luminal A	rs1441264	-0.0761059	0.0385191	0.0481778
Body mass index (BMI) || id:ukb-b-19953	Breast Cancer Luminal A	rs1451963	-0.078414	0.0385996	0.042207
Body mass index (BMI) || id:ukb-b-19953	Breast Cancer Luminal A	rs1458156	-0.0806397	0.038623	0.0368101
Body mass index (BMI) || id:ukb-b-19953	Breast Cancer Luminal A	rs145981104	-0.080048	0.0386172	0.0381855
Body mass index (BMI) || id:ukb-b-19953	Breast Cancer Luminal A	rs146569428	-0.0803498	0.0386117	0.0374368
Body mass index (BMI) || id:ukb-b-19953	Breast Cancer Luminal A	rs1471093	-0.0794706	0.0386354	0.039692
Body mass index (BMI) || id:ukb-b-19953	Breast Cancer Luminal A	rs1471740	-0.0798005	0.0386567	0.0389859
Body mass index (BMI) || id:ukb-b-19953	Breast Cancer Luminal A	rs147568678	-0.0796055	0.038625	0.0393044
Body mass index (BMI) || id:ukb-b-19953	Breast Cancer Luminal A	rs1477290	-0.0799268	0.0387087	0.0389395
Body mass index (BMI) || id:ukb-b-19953	Breast Cancer Luminal A	rs147730268	-0.0835919	0.0385182	0.0299925
Body mass index (BMI) || id:ukb-b-19953	Breast Cancer Luminal A	rs1503526	-0.0820196	0.03857	0.0334607
Body mass index (BMI) || id:ukb-b-19953	Breast Cancer Luminal A	rs156201	-0.079266	0.0386252	0.0401518
Body mass index (BMI) || id:ukb-b-19953	Breast Cancer Luminal A	rs156914	-0.0802465	0.0386087	0.0376673
Body mass index (BMI) || id:ukb-b-19953	Breast Cancer Luminal A	rs1582931	-0.080168	0.03863	0.0379606
Body mass index (BMI) || id:ukb-b-19953	Breast Cancer Luminal A	rs1608113	-0.0792944	0.0386268	0.0400886
Body mass index (BMI) || id:ukb-b-19953	Breast Cancer Luminal A	rs1609010	-0.0767134	0.0386321	0.0470616
Body mass index (BMI) || id:ukb-b-19953	Breast Cancer Luminal A	rs16916303	-0.0790599	0.0386283	0.0406892
Body mass index (BMI) || id:ukb-b-19953	Breast Cancer Luminal A	rs17056301	-0.0737023	0.0378681	0.0516196
Body mass index (BMI) || id:ukb-b-19953	Breast Cancer Luminal A	rs17132130	-0.0806279	0.0386316	0.0368796
Body mass index (BMI) || id:ukb-b-19953	Breast Cancer Luminal A	rs17149254	-0.0805103	0.0386398	0.0371955
Body mass index (BMI) || id:ukb-b-19953	Breast Cancer Luminal A	rs17289010	-0.0791873	0.0386277	0.0403633
Body mass index (BMI) || id:ukb-b-19953	Breast Cancer Luminal A	rs17399739	-0.0785603	0.0386226	0.0419468
Body mass index (BMI) || id:ukb-b-19953	Breast Cancer Luminal A	rs17446299	-0.0781897	0.0385768	0.0426769
Body mass index (BMI) || id:ukb-b-19953	Breast Cancer Luminal A	rs17544384	-0.0797329	0.0386283	0.0390079
Body mass index (BMI) || id:ukb-b-19953	Breast Cancer Luminal A	rs17668356	-0.0806664	0.0386369	0.0368151
Body mass index (BMI) || id:ukb-b-19953	Breast Cancer Luminal A	rs17770336	-0.0817912	0.0386706	0.0344238
Body mass index (BMI) || id:ukb-b-19953	Breast Cancer Luminal A	rs1778830	-0.0803558	0.0386275	0.0375004
Body mass index (BMI) || id:ukb-b-19953	Breast Cancer Luminal A	rs1788808	-0.0827807	0.0386015	0.0319932
Body mass index (BMI) || id:ukb-b-19953	Breast Cancer Luminal A	rs1793636	-0.0787724	0.0386199	0.0413818
Body mass index (BMI) || id:ukb-b-19953	Breast Cancer Luminal A	rs1805123	-0.0772815	0.0385656	0.045081
Body mass index (BMI) || id:ukb-b-19953	Breast Cancer Luminal A	rs1834144	-0.0811632	0.0385931	0.0354618
Body mass index (BMI) || id:ukb-b-19953	Breast Cancer Luminal A	rs1861410	-0.0785436	0.0386827	0.0423098
Body mass index (BMI) || id:ukb-b-19953	Breast Cancer Luminal A	rs1884897	-0.0803514	0.0386664	0.037703
Body mass index (BMI) || id:ukb-b-19953	Breast Cancer Luminal A	rs1919243	-0.0788597	0.0386155	0.0411338
Body mass index (BMI) || id:ukb-b-19953	Breast Cancer Luminal A	rs1967772	-0.081226	0.0386079	0.0353897
Body mass index (BMI) || id:ukb-b-19953	Breast Cancer Luminal A	rs2035936	-0.0805159	0.0386479	0.037222
Body mass index (BMI) || id:ukb-b-19953	Breast Cancer Luminal A	rs2051559	-0.081416	0.0385809	0.0348355
Body mass index (BMI) || id:ukb-b-19953	Breast Cancer Luminal A	rs2075466	-0.0785959	0.0386047	0.0417589
Body mass index (BMI) || id:ukb-b-19953	Breast Cancer Luminal A	rs2102278	-0.0809625	0.0385691	0.0358034
Body mass index (BMI) || id:ukb-b-19953	Breast Cancer Luminal A	rs2133561	-0.0813064	0.0385694	0.035026
Body mass index (BMI) || id:ukb-b-19953	Breast Cancer Luminal A	rs213518	-0.0800892	0.0386186	0.0380932
Body mass index (BMI) || id:ukb-b-19953	Breast Cancer Luminal A	rs2153740	-0.0807709	0.0385901	0.0363449
Body mass index (BMI) || id:ukb-b-19953	Breast Cancer Luminal A	rs215634	-0.0786456	0.038635	0.0417902
Body mass index (BMI) || id:ukb-b-19953	Breast Cancer Luminal A	rs2172131	-0.08013	0.0386404	0.0381041
Body mass index (BMI) || id:ukb-b-19953	Breast Cancer Luminal A	rs217672	-0.0786347	0.0386275	0.0417786
Body mass index (BMI) || id:ukb-b-19953	Breast Cancer Luminal A	rs2192158	-0.0774697	0.0385772	0.044625
Body mass index (BMI) || id:ukb-b-19953	Breast Cancer Luminal A	rs2216931	-0.0790574	0.0386498	0.0408078
Body mass index (BMI) || id:ukb-b-19953	Breast Cancer Luminal A	rs2234458	-0.0863899	0.0382946	0.024075
Body mass index (BMI) || id:ukb-b-19953	Breast Cancer Luminal A	rs2248551	-0.0781882	0.0385766	0.04268
Body mass index (BMI) || id:ukb-b-19953	Breast Cancer Luminal A	rs2253310	-0.0826871	0.0385484	0.0319511
Body mass index (BMI) || id:ukb-b-19953	Breast Cancer Luminal A	rs2271189	-0.0830552	0.0384817	0.0309039
Body mass index (BMI) || id:ukb-b-19953	Breast Cancer Luminal A	rs2289379	-0.0806227	0.0386255	0.0368617
Body mass index (BMI) || id:ukb-b-19953	Breast Cancer Luminal A	rs2307111	-0.0761034	0.038702	0.0492531
Body mass index (BMI) || id:ukb-b-19953	Breast Cancer Luminal A	rs2342892	-0.0797281	0.0386291	0.0390239
Body mass index (BMI) || id:ukb-b-19953	Breast Cancer Luminal A	rs2381404	-0.0789039	0.0386223	0.0410559
Body mass index (BMI) || id:ukb-b-19953	Breast Cancer Luminal A	rs2383377	-0.080139	0.0386082	0.0379219
Body mass index (BMI) || id:ukb-b-19953	Breast Cancer Luminal A	rs2398861	-0.080096	0.0386481	0.0382239
Body mass index (BMI) || id:ukb-b-19953	Breast Cancer Luminal A	rs2425816	-0.0790742	0.0386268	0.0406447
Body mass index (BMI) || id:ukb-b-19953	Breast Cancer Luminal A	rs2433733	-0.0792776	0.0386543	0.0402727
Body mass index (BMI) || id:ukb-b-19953	Breast Cancer Luminal A	rs2439823	-0.0803531	0.0386602	0.0376683
Body mass index (BMI) || id:ukb-b-19953	Breast Cancer Luminal A	rs2482356	-0.0777178	0.0385449	0.0437696
Body mass index (BMI) || id:ukb-b-19953	Breast Cancer Luminal A	rs2512892	-0.081104	0.0385833	0.0355492
Body mass index (BMI) || id:ukb-b-19953	Breast Cancer Luminal A	rs252761	-0.0797925	0.038624	0.0388398
Body mass index (BMI) || id:ukb-b-19953	Breast Cancer Luminal A	rs2568958	-0.0774274	0.0386662	0.0452357
Body mass index (BMI) || id:ukb-b-19953	Breast Cancer Luminal A	rs2569993	-0.0797813	0.0386295	0.0388952
Body mass index (BMI) || id:ukb-b-19953	Breast Cancer Luminal A	rs2606228	-0.0791302	0.0386311	0.0405253
Body mass index (BMI) || id:ukb-b-19953	Breast Cancer Luminal A	rs2616143	-0.0795783	0.0386361	0.0394283
Body mass index (BMI) || id:ukb-b-19953	Breast Cancer Luminal A	rs2618039	-0.0787776	0.0386304	0.0414237
Body mass index (BMI) || id:ukb-b-19953	Breast Cancer Luminal A	rs2678204	-0.0784426	0.038695	0.0426417
Body mass index (BMI) || id:ukb-b-19953	Breast Cancer Luminal A	rs2725371	-0.0793246	0.0386432	0.0400974
Body mass index (BMI) || id:ukb-b-19953	Breast Cancer Luminal A	rs2791643	-0.080809	0.0385914	0.0362633
Body mass index (BMI) || id:ukb-b-19953	Breast Cancer Luminal A	rs28350	-0.0787551	0.0386234	0.0414448
Body mass index (BMI) || id:ukb-b-19953	Breast Cancer Luminal A	rs28366156	-0.0795092	0.03866	0.0397219
Body mass index (BMI) || id:ukb-b-19953	Breast Cancer Luminal A	rs2837996	-0.079556	0.0386321	0.0394634
Body mass index (BMI) || id:ukb-b-19953	Breast Cancer Luminal A	rs28404639	-0.0817325	0.0385052	0.0337846
Body mass index (BMI) || id:ukb-b-19953	Breast Cancer Luminal A	rs28489620	-0.077358	0.0385642	0.0448611
Body mass index (BMI) || id:ukb-b-19953	Breast Cancer Luminal A	rs28568418	-0.0783975	0.0385964	0.0422334
Body mass index (BMI) || id:ukb-b-19953	Breast Cancer Luminal A	rs2861685	-0.0825904	0.0385555	0.0321842
Body mass index (BMI) || id:ukb-b-19953	Breast Cancer Luminal A	rs28670671	-0.0797025	0.0386219	0.0390497
Body mass index (BMI) || id:ukb-b-19953	Breast Cancer Luminal A	rs2870111	-0.0799288	0.0386475	0.0386261
Body mass index (BMI) || id:ukb-b-19953	Breast Cancer Luminal A	rs2875762	-0.0794408	0.0386329	0.0397538
Body mass index (BMI) || id:ukb-b-19953	Breast Cancer Luminal A	rs2899644	-0.078827	0.0386226	0.0412551
Body mass index (BMI) || id:ukb-b-19953	Breast Cancer Luminal A	rs2920503	-0.0765795	0.0384656	0.046497
Body mass index (BMI) || id:ukb-b-19953	Breast Cancer Luminal A	rs2962334	-0.0804756	0.0386183	0.0371719
Body mass index (BMI) || id:ukb-b-19953	Breast Cancer Luminal A	rs317656	-0.0772367	0.0385225	0.0449656
Body mass index (BMI) || id:ukb-b-19953	Breast Cancer Luminal A	rs3213943	-0.078671	0.0386213	0.0416517
Body mass index (BMI) || id:ukb-b-19953	Breast Cancer Luminal A	rs32421	-0.0800418	0.0386179	0.038204
Body mass index (BMI) || id:ukb-b-19953	Breast Cancer Luminal A	rs329118	-0.0808944	0.0386342	0.0362729
Body mass index (BMI) || id:ukb-b-19953	Breast Cancer Luminal A	rs329651	-0.0780909	0.0385866	0.0429927
Body mass index (BMI) || id:ukb-b-19953	Breast Cancer Luminal A	rs34045288	-0.080975	0.0386683	0.0362517
Body mass index (BMI) || id:ukb-b-19953	Breast Cancer Luminal A	rs34153025	-0.0797531	0.0386238	0.0389354
Body mass index (BMI) || id:ukb-b-19953	Breast Cancer Luminal A	rs34234296	-0.0789598	0.0386279	0.0409423
Body mass index (BMI) || id:ukb-b-19953	Breast Cancer Luminal A	rs34481751	-0.080307	0.038623	0.0375938
Body mass index (BMI) || id:ukb-b-19953	Breast Cancer Luminal A	rs34517439	-0.0819979	0.0386756	0.0339939
Body mass index (BMI) || id:ukb-b-19953	Breast Cancer Luminal A	rs34696181	-0.0798205	0.0386272	0.0387874
Body mass index (BMI) || id:ukb-b-19953	Breast Cancer Luminal A	rs34811474	-0.0795224	0.0386839	0.0398119
Body mass index (BMI) || id:ukb-b-19953	Breast Cancer Luminal A	rs349071	-0.0816353	0.038559	0.0342467
Body mass index (BMI) || id:ukb-b-19953	Breast Cancer Luminal A	rs35154326	-0.0806292	0.0385975	0.0367103
Body mass index (BMI) || id:ukb-b-19953	Breast Cancer Luminal A	rs35364449	-0.0814223	0.038579	0.0348122
Body mass index (BMI) || id:ukb-b-19953	Breast Cancer Luminal A	rs355777	-0.0789481	0.0386397	0.0410339
Body mass index (BMI) || id:ukb-b-19953	Breast Cancer Luminal A	rs35697587	-0.0794421	0.0386557	0.0398673
Body mass index (BMI) || id:ukb-b-19953	Breast Cancer Luminal A	rs35697691	-0.0769353	0.0384822	0.0455822
Body mass index (BMI) || id:ukb-b-19953	Breast Cancer Luminal A	rs35809007	-0.0807194	0.0386363	0.0366885
Body mass index (BMI) || id:ukb-b-19953	Breast Cancer Luminal A	rs35957544	-0.0818094	0.0386271	0.0341813
Body mass index (BMI) || id:ukb-b-19953	Breast Cancer Luminal A	rs36007635	-0.0792573	0.0386408	0.0402543
Body mass index (BMI) || id:ukb-b-19953	Breast Cancer Luminal A	rs36061954	-0.0776303	0.0385631	0.0441069
Body mass index (BMI) || id:ukb-b-19953	Breast Cancer Luminal A	rs3764625	-0.0783848	0.0385958	0.0422639
Body mass index (BMI) || id:ukb-b-19953	Breast Cancer Luminal A	rs3784710	-0.0813558	0.0387078	0.0355715
Body mass index (BMI) || id:ukb-b-19953	Breast Cancer Luminal A	rs3803286	-0.0744684	0.0384076	0.0525142
Body mass index (BMI) || id:ukb-b-19953	Breast Cancer Luminal A	rs3807566	-0.0799942	0.0386257	0.0383577
Body mass index (BMI) || id:ukb-b-19953	Breast Cancer Luminal A	rs3814883	-0.0806946	0.0387021	0.0370676
Body mass index (BMI) || id:ukb-b-19953	Breast Cancer Luminal A	rs3845344	-0.0797619	0.03865	0.0390466
Body mass index (BMI) || id:ukb-b-19953	Breast Cancer Luminal A	rs3851998	-0.0787883	0.0386152	0.041316
Body mass index (BMI) || id:ukb-b-19953	Breast Cancer Luminal A	rs3866805	-0.0788588	0.0386139	0.041128
Body mass index (BMI) || id:ukb-b-19953	Breast Cancer Luminal A	rs3897102	-0.0811048	0.038557	0.0354216
Body mass index (BMI) || id:ukb-b-19953	Breast Cancer Luminal A	rs3901286	-0.0799148	0.0386539	0.0386921
Body mass index (BMI) || id:ukb-b-19953	Breast Cancer Luminal A	rs3902951	-0.0801652	0.0386231	0.0379329
Body mass index (BMI) || id:ukb-b-19953	Breast Cancer Luminal A	rs3935190	-0.0807046	0.0386181	0.0366343
Body mass index (BMI) || id:ukb-b-19953	Breast Cancer Luminal A	rs394608	-0.0792168	0.038669	0.0405026
Body mass index (BMI) || id:ukb-b-19953	Breast Cancer Luminal A	rs40071	-0.0819077	0.0386365	0.0340098
Body mass index (BMI) || id:ukb-b-19953	Breast Cancer Luminal A	rs4017425	-0.0807809	0.0385971	0.0363555
Body mass index (BMI) || id:ukb-b-19953	Breast Cancer Luminal A	rs4055791	-0.0830294	0.0385279	0.0311581
Body mass index (BMI) || id:ukb-b-19953	Breast Cancer Luminal A	rs406388	-0.0799684	0.0386279	0.0384311
Body mass index (BMI) || id:ukb-b-19953	Breast Cancer Luminal A	rs41279738	-0.0768754	0.0386751	0.0468422
Body mass index (BMI) || id:ukb-b-19953	Breast Cancer Luminal A	rs4148155	-0.0813151	0.0385915	0.0351114
Body mass index (BMI) || id:ukb-b-19953	Breast Cancer Luminal A	rs4261944	-0.079085	0.038634	0.0406547
Body mass index (BMI) || id:ukb-b-19953	Breast Cancer Luminal A	rs4267103	-0.0776126	0.0385477	0.0440706
Body mass index (BMI) || id:ukb-b-19953	Breast Cancer Luminal A	rs4284600	-0.0781885	0.0385883	0.0427418
Body mass index (BMI) || id:ukb-b-19953	Breast Cancer Luminal A	rs429343	-0.0818752	0.0385863	0.0338482
Body mass index (BMI) || id:ukb-b-19953	Breast Cancer Luminal A	rs429358	-0.0818392	0.0386167	0.0340677
Body mass index (BMI) || id:ukb-b-19953	Breast Cancer Luminal A	rs4307239	-0.0795032	0.0386301	0.0395843
Body mass index (BMI) || id:ukb-b-19953	Breast Cancer Luminal A	rs4419475	-0.080684	0.038594	0.0365654
Body mass index (BMI) || id:ukb-b-19953	Breast Cancer Luminal A	rs4444317	-0.0793849	0.0386352	0.039905
Body mass index (BMI) || id:ukb-b-19953	Breast Cancer Luminal A	rs4456769	-0.0770822	0.0385357	0.0454701
Body mass index (BMI) || id:ukb-b-19953	Breast Cancer Luminal A	rs4477562	-0.079275	0.0386715	0.0403686
Body mass index (BMI) || id:ukb-b-19953	Breast Cancer Luminal A	rs4482463	-0.0783895	0.0386406	0.0424909
Body mass index (BMI) || id:ukb-b-19953	Breast Cancer Luminal A	rs45486197	-0.0808341	0.0385916	0.0362064
Body mass index (BMI) || id:ukb-b-19953	Breast Cancer Luminal A	rs4605363	-0.0796192	0.0386453	0.0393743
Body mass index (BMI) || id:ukb-b-19953	Breast Cancer Luminal A	rs4648450	-0.078545	0.0386306	0.0420292
Body mass index (BMI) || id:ukb-b-19953	Breast Cancer Luminal A	rs4658403	-0.0807351	0.0386193	0.0365695
Body mass index (BMI) || id:ukb-b-19953	Breast Cancer Luminal A	rs4672338	-0.0812604	0.0385761	0.0351612
Body mass index (BMI) || id:ukb-b-19953	Breast Cancer Luminal A	rs4722398	-0.0802438	0.0386227	0.037743
Body mass index (BMI) || id:ukb-b-19953	Breast Cancer Luminal A	rs4764949	-0.0772707	0.0386103	0.0453602
Body mass index (BMI) || id:ukb-b-19953	Breast Cancer Luminal A	rs4790292	-0.0787314	0.0386537	0.0416657
Body mass index (BMI) || id:ukb-b-19953	Breast Cancer Luminal A	rs4820410	-0.0729805	0.0381994	0.0560668
Body mass index (BMI) || id:ukb-b-19953	Breast Cancer Luminal A	rs4832298	-0.0784843	0.038629	0.0421794
Body mass index (BMI) || id:ukb-b-19953	Breast Cancer Luminal A	rs4858940	-0.0773984	0.038567	0.044765
Body mass index (BMI) || id:ukb-b-19953	Breast Cancer Luminal A	rs4876611	-0.0820591	0.0385996	0.0335111
Body mass index (BMI) || id:ukb-b-19953	Breast Cancer Luminal A	rs4929923	-0.0811338	0.0386439	0.0357705
Body mass index (BMI) || id:ukb-b-19953	Breast Cancer Luminal A	rs5011579	-0.0801558	0.0386273	0.0379764
Body mass index (BMI) || id:ukb-b-19953	Breast Cancer Luminal A	rs512121	-0.0791021	0.0386295	0.0405883
Body mass index (BMI) || id:ukb-b-19953	Breast Cancer Luminal A	rs529200	-0.079855	0.0386461	0.038799
Body mass index (BMI) || id:ukb-b-19953	Breast Cancer Luminal A	rs539515	-0.0704512	0.038732	0.0689204
Body mass index (BMI) || id:ukb-b-19953	Breast Cancer Luminal A	rs55707359	-0.0804634	0.0385964	0.0370931
Body mass index (BMI) || id:ukb-b-19953	Breast Cancer Luminal A	rs55714539	-0.0820252	0.0385828	0.0335071
Body mass index (BMI) || id:ukb-b-19953	Breast Cancer Luminal A	rs55726687	-0.0807744	0.0386694	0.0367215
Body mass index (BMI) || id:ukb-b-19953	Breast Cancer Luminal A	rs55769038	-0.0800326	0.0386495	0.0383842
Body mass index (BMI) || id:ukb-b-19953	Breast Cancer Luminal A	rs558887	-0.0795965	0.0386291	0.039348
Body mass index (BMI) || id:ukb-b-19953	Breast Cancer Luminal A	rs559231	-0.0792444	0.0386359	0.0402617
Body mass index (BMI) || id:ukb-b-19953	Breast Cancer Luminal A	rs56038322	-0.0782212	0.0385991	0.0427133
Body mass index (BMI) || id:ukb-b-19953	Breast Cancer Luminal A	rs56094641	-0.0363033	0.0385758	0.346659
Body mass index (BMI) || id:ukb-b-19953	Breast Cancer Luminal A	rs56133507	-0.0786045	0.0386024	0.0417243
Body mass index (BMI) || id:ukb-b-19953	Breast Cancer Luminal A	rs56143236	-0.0788742	0.0386153	0.0410956
Body mass index (BMI) || id:ukb-b-19953	Breast Cancer Luminal A	rs56161855	-0.0806636	0.0386362	0.0368183
Body mass index (BMI) || id:ukb-b-19953	Breast Cancer Luminal A	rs56203622	-0.079462	0.0386326	0.0396995
Body mass index (BMI) || id:ukb-b-19953	Breast Cancer Luminal A	rs56352336	-0.0773913	0.0385174	0.0445102
Body mass index (BMI) || id:ukb-b-19953	Breast Cancer Luminal A	rs56399737	-0.0782911	0.038635	0.0427211
Body mass index (BMI) || id:ukb-b-19953	Breast Cancer Luminal A	rs56858768	-0.0786874	0.0386323	0.0416672
Body mass index (BMI) || id:ukb-b-19953	Breast Cancer Luminal A	rs56893062	-0.0806054	0.0385919	0.0367383
Body mass index (BMI) || id:ukb-b-19953	Breast Cancer Luminal A	rs56930105	-0.0789957	0.0386146	0.0407813
Body mass index (BMI) || id:ukb-b-19953	Breast Cancer Luminal A	rs57636386	-0.0800201	0.0387063	0.0386996
Body mass index (BMI) || id:ukb-b-19953	Breast Cancer Luminal A	rs57989773	-0.081295	0.0385249	0.0348418
Body mass index (BMI) || id:ukb-b-19953	Breast Cancer Luminal A	rs58862095	-0.0799343	0.0387007	0.0388808
Body mass index (BMI) || id:ukb-b-19953	Breast Cancer Luminal A	rs59068084	-0.0794227	0.0386228	0.039747
Body mass index (BMI) || id:ukb-b-19953	Breast Cancer Luminal A	rs59227842	-0.0839996	0.0385538	0.0293491
Body mass index (BMI) || id:ukb-b-19953	Breast Cancer Luminal A	rs594024	-0.0809581	0.0386159	0.0360381
Body mass index (BMI) || id:ukb-b-19953	Breast Cancer Luminal A	rs6023655	-0.0788661	0.0386185	0.0411335
Body mass index (BMI) || id:ukb-b-19953	Breast Cancer Luminal A	rs60764613	-0.0793942	0.0386457	0.0399359
Body mass index (BMI) || id:ukb-b-19953	Breast Cancer Luminal A	rs61740466	-0.0798629	0.0386231	0.0386634
Body mass index (BMI) || id:ukb-b-19953	Breast Cancer Luminal A	rs61813324	-0.0764193	0.0385708	0.0475605
Body mass index (BMI) || id:ukb-b-19953	Breast Cancer Luminal A	rs61828641	-0.080011	0.0386395	0.0383866
Body mass index (BMI) || id:ukb-b-19953	Breast Cancer Luminal A	rs61871615	-0.0795382	0.0386345	0.0395198
Body mass index (BMI) || id:ukb-b-19953	Breast Cancer Luminal A	rs61903695	-0.0802823	0.0386321	0.0376982
Body mass index (BMI) || id:ukb-b-19953	Breast Cancer Luminal A	rs61992671	-0.0802257	0.0386371	0.0378578
Body mass index (BMI) || id:ukb-b-19953	Breast Cancer Luminal A	rs62007782	-0.0808723	0.0386169	0.0362404
Body mass index (BMI) || id:ukb-b-19953	Breast Cancer Luminal A	rs62020775	-0.0786586	0.0386043	0.041594
Body mass index (BMI) || id:ukb-b-19953	Breast Cancer Luminal A	rs62072006	-0.080079	0.0386188	0.0381188
Body mass index (BMI) || id:ukb-b-19953	Breast Cancer Luminal A	rs62107261	-0.0781196	0.0387982	0.0440635
Body mass index (BMI) || id:ukb-b-19953	Breast Cancer Luminal A	rs62176243	-0.0797555	0.0386343	0.0389825
Body mass index (BMI) || id:ukb-b-19953	Breast Cancer Luminal A	rs62190049	-0.0802215	0.038607	0.0377187
Body mass index (BMI) || id:ukb-b-19953	Breast Cancer Luminal A	rs62241847	-0.0784908	0.0386032	0.0420252
Body mass index (BMI) || id:ukb-b-19953	Breast Cancer Luminal A	rs62246311	-0.0799741	0.0386304	0.0384302
Body mass index (BMI) || id:ukb-b-19953	Breast Cancer Luminal A	rs62379271	-0.0790525	0.0386208	0.0406686
Body mass index (BMI) || id:ukb-b-19953	Breast Cancer Luminal A	rs62407562	-0.0790621	0.0386291	0.0406877
Body mass index (BMI) || id:ukb-b-19953	Breast Cancer Luminal A	rs6265	-0.0815318	0.0387854	0.0355425
Body mass index (BMI) || id:ukb-b-19953	Breast Cancer Luminal A	rs6430068	-0.0814851	0.0385414	0.0344963
Body mass index (BMI) || id:ukb-b-19953	Breast Cancer Luminal A	rs6444950	-0.0797357	0.038634	0.0390297
Body mass index (BMI) || id:ukb-b-19953	Breast Cancer Luminal A	rs6545714	-0.0816654	0.0386452	0.034583
Body mass index (BMI) || id:ukb-b-19953	Breast Cancer Luminal A	rs6560906	-0.0813198	0.0385442	0.0348774
Body mass index (BMI) || id:ukb-b-19953	Breast Cancer Luminal A	rs6561937	-0.0813413	0.0385784	0.0349906
Body mass index (BMI) || id:ukb-b-19953	Breast Cancer Luminal A	rs6567160	-0.0807165	0.0390158	0.0385635
Body mass index (BMI) || id:ukb-b-19953	Breast Cancer Luminal A	rs6575340	-0.080146	0.0386772	0.038249
Body mass index (BMI) || id:ukb-b-19953	Breast Cancer Luminal A	rs66679256	-0.0796198	0.0386454	0.0393734
Body mass index (BMI) || id:ukb-b-19953	Breast Cancer Luminal A	rs6669341	-0.0787906	0.0386511	0.0414991
Body mass index (BMI) || id:ukb-b-19953	Breast Cancer Luminal A	rs6682438	-0.0806914	0.0386056	0.0366048
Body mass index (BMI) || id:ukb-b-19953	Breast Cancer Luminal A	rs6705567	-0.079091	0.0386368	0.0406544
Body mass index (BMI) || id:ukb-b-19953	Breast Cancer Luminal A	rs6707827	-0.0770987	0.0384754	0.0450867
Body mass index (BMI) || id:ukb-b-19953	Breast Cancer Luminal A	rs6710091	-0.0775439	0.0385213	0.0441136
Body mass index (BMI) || id:ukb-b-19953	Breast Cancer Luminal A	rs6713781	-0.0796937	0.0386368	0.0391468
Body mass index (BMI) || id:ukb-b-19953	Breast Cancer Luminal A	rs6725931	-0.0775547	0.0385681	0.0443414
Body mass index (BMI) || id:ukb-b-19953	Breast Cancer Luminal A	rs6744646	-0.0747112	0.0389132	0.0548648
Body mass index (BMI) || id:ukb-b-19953	Breast Cancer Luminal A	rs6752979	-0.0804771	0.0386088	0.0371218
Body mass index (BMI) || id:ukb-b-19953	Breast Cancer Luminal A	rs67609008	-0.0798092	0.0386475	0.0389178
Body mass index (BMI) || id:ukb-b-19953	Breast Cancer Luminal A	rs6769617	-0.0780939	0.0385966	0.0430383
Body mass index (BMI) || id:ukb-b-19953	Breast Cancer Luminal A	rs6774894	-0.0802789	0.0386223	0.0376576
Body mass index (BMI) || id:ukb-b-19953	Breast Cancer Luminal A	rs6777784	-0.0791029	0.0386186	0.0405296
Body mass index (BMI) || id:ukb-b-19953	Breast Cancer Luminal A	rs6831088	-0.0783915	0.0385911	0.0422208
Body mass index (BMI) || id:ukb-b-19953	Breast Cancer Luminal A	rs6843852	-0.0801177	0.0386304	0.0380835
Body mass index (BMI) || id:ukb-b-19953	Breast Cancer Luminal A	rs6909685	-0.0801715	0.0386159	0.0378825
Body mass index (BMI) || id:ukb-b-19953	Breast Cancer Luminal A	rs6922607	-0.0785953	0.0386083	0.0417793
Body mass index (BMI) || id:ukb-b-19953	Breast Cancer Luminal A	rs6938973	-0.0824341	0.0385822	0.0326319
Body mass index (BMI) || id:ukb-b-19953	Breast Cancer Luminal A	rs6950388	-0.0787173	0.0386147	0.0414967
Body mass index (BMI) || id:ukb-b-19953	Breast Cancer Luminal A	rs6962980	-0.0802293	0.038626	0.0377943
Body mass index (BMI) || id:ukb-b-19953	Breast Cancer Luminal A	rs698147	-0.079845	0.0386308	0.0387458
Body mass index (BMI) || id:ukb-b-19953	Breast Cancer Luminal A	rs7024334	-0.0827717	0.0383891	0.0310738
Body mass index (BMI) || id:ukb-b-19953	Breast Cancer Luminal A	rs7027304	-0.0772688	0.0385509	0.0450348
Body mass index (BMI) || id:ukb-b-19953	Breast Cancer Luminal A	rs7034554	-0.0774661	0.0385451	0.0444574
Body mass index (BMI) || id:ukb-b-19953	Breast Cancer Luminal A	rs7038943	-0.0796078	0.0386383	0.0393667
Body mass index (BMI) || id:ukb-b-19953	Breast Cancer Luminal A	rs704061	-0.0786419	0.0386237	0.0417399
Body mass index (BMI) || id:ukb-b-19953	Breast Cancer Luminal A	rs7070670	-0.0794025	0.0386266	0.0398169
Body mass index (BMI) || id:ukb-b-19953	Breast Cancer Luminal A	rs7081254	-0.0797842	0.0386261	0.0388711
Body mass index (BMI) || id:ukb-b-19953	Breast Cancer Luminal A	rs7124681	-0.0755381	0.0386492	0.0506474
Body mass index (BMI) || id:ukb-b-19953	Breast Cancer Luminal A	rs7132908	-0.0771598	0.038742	0.0464112
Body mass index (BMI) || id:ukb-b-19953	Breast Cancer Luminal A	rs71495038	-0.0799827	0.0386449	0.0384818
Body mass index (BMI) || id:ukb-b-19953	Breast Cancer Luminal A	rs7201895	-0.0785215	0.0386281	0.0420771
Body mass index (BMI) || id:ukb-b-19953	Breast Cancer Luminal A	rs7206608	-0.0801188	0.0386272	0.038065
Body mass index (BMI) || id:ukb-b-19953	Breast Cancer Luminal A	rs7218014	-0.0793798	0.0386489	0.0399881
Body mass index (BMI) || id:ukb-b-19953	Breast Cancer Luminal A	rs7232171	-0.0795811	0.0386319	0.0394
Body mass index (BMI) || id:ukb-b-19953	Breast Cancer Luminal A	rs723672	-0.0787137	0.0386031	0.0414446
Body mass index (BMI) || id:ukb-b-19953	Breast Cancer Luminal A	rs7250833	-0.0777111	0.0385613	0.043877
Body mass index (BMI) || id:ukb-b-19953	Breast Cancer Luminal A	rs7259070	-0.0775432	0.0386563	0.04486
Body mass index (BMI) || id:ukb-b-19953	Breast Cancer Luminal A	rs72634826	-0.0799932	0.0386363	0.0384132
Body mass index (BMI) || id:ukb-b-19953	Breast Cancer Luminal A	rs72649373	-0.0796215	0.0386317	0.039299
Body mass index (BMI) || id:ukb-b-19953	Breast Cancer Luminal A	rs72673947	-0.077917	0.0385863	0.0434569
Body mass index (BMI) || id:ukb-b-19953	Breast Cancer Luminal A	rs72892910	-0.0839232	0.0387057	0.0301406
Body mass index (BMI) || id:ukb-b-19953	Breast Cancer Luminal A	rs72976986	-0.0840237	0.0384396	0.0288257
Body mass index (BMI) || id:ukb-b-19953	Breast Cancer Luminal A	rs73026725	-0.0778878	0.0386171	0.0437035
Body mass index (BMI) || id:ukb-b-19953	Breast Cancer Luminal A	rs73052033	-0.0793004	0.0387056	0.0404808
Body mass index (BMI) || id:ukb-b-19953	Breast Cancer Luminal A	rs7306534	-0.0817793	0.0384927	0.0336247
Body mass index (BMI) || id:ukb-b-19953	Breast Cancer Luminal A	rs73124396	-0.0816649	0.0385443	0.0341136
Body mass index (BMI) || id:ukb-b-19953	Breast Cancer Luminal A	rs73142879	-0.0805915	0.0386707	0.0371561
Body mass index (BMI) || id:ukb-b-19953	Breast Cancer Luminal A	rs73193736	-0.0793242	0.0386312	0.0400368
Body mass index (BMI) || id:ukb-b-19953	Breast Cancer Luminal A	rs73213484	-0.0800093	0.0386508	0.0384471
Body mass index (BMI) || id:ukb-b-19953	Breast Cancer Luminal A	rs7331420	-0.0777642	0.0385802	0.0438367
Body mass index (BMI) || id:ukb-b-19953	Breast Cancer Luminal A	rs7357754	-0.0808236	0.0386163	0.0363499
Body mass index (BMI) || id:ukb-b-19953	Breast Cancer Luminal A	rs73601548	-0.0794493	0.0386272	0.0397034
Body mass index (BMI) || id:ukb-b-19953	Breast Cancer Luminal A	rs73985439	-0.0784511	0.0386113	0.0421723
Body mass index (BMI) || id:ukb-b-19953	Breast Cancer Luminal A	rs7442885	-0.0786366	0.0386669	0.0419829
Body mass index (BMI) || id:ukb-b-19953	Breast Cancer Luminal A	rs745249	-0.0811466	0.0386066	0.0355636
Body mass index (BMI) || id:ukb-b-19953	Breast Cancer Luminal A	rs74750282	-0.0784671	0.0385898	0.0420157
Body mass index (BMI) || id:ukb-b-19953	Breast Cancer Luminal A	rs7498665	-0.0817886	0.038715	0.0346365
Body mass index (BMI) || id:ukb-b-19953	Breast Cancer Luminal A	rs7516554	-0.0799113	0.0386269	0.0385648
Body mass index (BMI) || id:ukb-b-19953	Breast Cancer Luminal A	rs7519259	-0.0768464	0.0385149	0.0460171
Body mass index (BMI) || id:ukb-b-19953	Breast Cancer Luminal A	rs754635	-0.0775554	0.0385644	0.044319
Body mass index (BMI) || id:ukb-b-19953	Breast Cancer Luminal A	rs75499503	-0.0812918	0.0385986	0.0351971
Body mass index (BMI) || id:ukb-b-19953	Breast Cancer Luminal A	rs7571496	-0.0781093	0.038606	0.0430485
Body mass index (BMI) || id:ukb-b-19953	Breast Cancer Luminal A	rs76183894	-0.0811076	0.0385749	0.0355009
Body mass index (BMI) || id:ukb-b-19953	Breast Cancer Luminal A	rs7619139	-0.0776152	0.0385598	0.0441302
Body mass index (BMI) || id:ukb-b-19953	Breast Cancer Luminal A	rs76702514	-0.0782259	0.0386074	0.0427454
Body mass index (BMI) || id:ukb-b-19953	Breast Cancer Luminal A	rs7683836	-0.0792737	0.0386264	0.0401386
Body mass index (BMI) || id:ukb-b-19953	Breast Cancer Luminal A	rs7708584	-0.0782545	0.0386312	0.0427972
Body mass index (BMI) || id:ukb-b-19953	Breast Cancer Luminal A	rs7761673	-0.0789516	0.0386185	0.0409142
Body mass index (BMI) || id:ukb-b-19953	Breast Cancer Luminal A	rs7762794	-0.0788768	0.0386327	0.0411804
Body mass index (BMI) || id:ukb-b-19953	Breast Cancer Luminal A	rs7774	-0.081279	0.0385908	0.0351891
Body mass index (BMI) || id:ukb-b-19953	Breast Cancer Luminal A	rs7776021	-0.079942	0.0386237	0.038474
Body mass index (BMI) || id:ukb-b-19953	Breast Cancer Luminal A	rs7802342	-0.0807277	0.0385791	0.0363915
Body mass index (BMI) || id:ukb-b-19953	Breast Cancer Luminal A	rs7805441	-0.0799044	0.0386356	0.0386254
Body mass index (BMI) || id:ukb-b-19953	Breast Cancer Luminal A	rs78086698	-0.0802324	0.0386108	0.0377113
Body mass index (BMI) || id:ukb-b-19953	Breast Cancer Luminal A	rs784257	-0.0791836	0.0386377	0.0404244
Body mass index (BMI) || id:ukb-b-19953	Breast Cancer Luminal A	rs78605811	-0.081832	0.0385687	0.033861
Body mass index (BMI) || id:ukb-b-19953	Breast Cancer Luminal A	rs7893571	-0.0796534	0.038634	0.0392324
Body mass index (BMI) || id:ukb-b-19953	Breast Cancer Luminal A	rs7924036	-0.0838839	0.0383558	0.0287431
Body mass index (BMI) || id:ukb-b-19953	Breast Cancer Luminal A	rs7925100	-0.0791371	0.0386412	0.0405601
Body mass index (BMI) || id:ukb-b-19953	Breast Cancer Luminal A	rs7944782	-0.0814162	0.0386051	0.034949
Body mass index (BMI) || id:ukb-b-19953	Breast Cancer Luminal A	rs7947143	-0.0799761	0.0386337	0.0384418
Body mass index (BMI) || id:ukb-b-19953	Breast Cancer Luminal A	rs79780963	-0.0809096	0.0385889	0.0360197
Body mass index (BMI) || id:ukb-b-19953	Breast Cancer Luminal A	rs7996639	-0.0797924	0.0386414	0.0389279
Body mass index (BMI) || id:ukb-b-19953	Breast Cancer Luminal A	rs80135274	-0.0806066	0.038594	0.0367459
Body mass index (BMI) || id:ukb-b-19953	Breast Cancer Luminal A	rs8015400	-0.0770143	0.0386303	0.0461929
Body mass index (BMI) || id:ukb-b-19953	Breast Cancer Luminal A	rs8020365	-0.082572	0.0386168	0.0324975
Body mass index (BMI) || id:ukb-b-19953	Breast Cancer Luminal A	rs8024137	-0.0791024	0.0386211	0.0405436
Body mass index (BMI) || id:ukb-b-19953	Breast Cancer Luminal A	rs8025516	-0.0807298	0.0386198	0.0365843
Body mass index (BMI) || id:ukb-b-19953	Breast Cancer Luminal A	rs8076669	-0.0803591	0.0386299	0.0375045
Body mass index (BMI) || id:ukb-b-19953	Breast Cancer Luminal A	rs8089514	-0.0798621	0.0386287	0.0386938
Body mass index (BMI) || id:ukb-b-19953	Breast Cancer Luminal A	rs8112818	-0.0846156	0.0384574	0.0277898
Body mass index (BMI) || id:ukb-b-19953	Breast Cancer Luminal A	rs8132491	-0.0791086	0.0386335	0.0405926
Body mass index (BMI) || id:ukb-b-19953	Breast Cancer Luminal A	rs815163	-0.0783525	0.0386348	0.0425573
Body mass index (BMI) || id:ukb-b-19953	Breast Cancer Luminal A	rs852042	-0.0786697	0.0386096	0.0415929
Body mass index (BMI) || id:ukb-b-19953	Breast Cancer Luminal A	rs862320	-0.0820417	0.0386685	0.0338657
Body mass index (BMI) || id:ukb-b-19953	Breast Cancer Luminal A	rs879620	-0.0829205	0.0386347	0.0318514
Body mass index (BMI) || id:ukb-b-19953	Breast Cancer Luminal A	rs909892	-0.0782871	0.0386017	0.0425529
Body mass index (BMI) || id:ukb-b-19953	Breast Cancer Luminal A	rs923994	-0.0782266	0.0385967	0.0426857
Body mass index (BMI) || id:ukb-b-19953	Breast Cancer Luminal A	rs9267671	-0.0821086	0.0384838	0.0328766
Body mass index (BMI) || id:ukb-b-19953	Breast Cancer Luminal A	rs9291822	-0.0791792	0.0386389	0.0404415
Body mass index (BMI) || id:ukb-b-19953	Breast Cancer Luminal A	rs9294260	-0.0793994	0.0386453	0.0399206
Body mass index (BMI) || id:ukb-b-19953	Breast Cancer Luminal A	rs9349235	-0.0809161	0.0385765	0.0359451
[truncated: 1,256 more rows]
