# Supplementary material for: Genetically proxied impaired GIPR signaling and risk of 6 cancers
Source: iScience. 2023 May 9;26(6):106848. doi: 10.1016/j.isci.2023.106848 (PMC10209536; doi:10.1016/j.isci.2023.106848)
Supplement: Table S6. Association between genetically proxied testosterone (bioavailable and total), glucose levels 2 h post OGTT, HbA1c, T2DM adjusted for BMI, adult BMI, and comparative body size at age 10 and risk of overall and histotype-specific breast cancer, related to Figure 5 — BMI = body mass index, 2hrG = glucose concentration measured 2 h after OGTT, HbA1c = glycated hemoglobin. SNPs excluded in each MR-PRESSO outlier-corrected analysis are presented in Table S7. [file mmc6.xlsx]

## Sheet: Sheet1
Supplementary Table 6: Association between genetically-proxied testosterone (bioavailable and total), glucose levels 2 hours post OGTT, HbA1c, T2DM adjusted for BMI, adult BMI, and comparative body size at age 10 and risk of overall and histotype-specific breast cancer
Instrument	Outcome	Model	OR (95% CI)	P value
Bioavailable Testosterone	Breast Cancer Overall	IVW	1.16 (1.04, 1.28)	6.53x10-3
		MR-Egger	1.16 (0.95, 1.43)	0.15
		Weighted median	1.09 (1.01, 1.19)	0.034
		Weighted mode	1.10 (1.00, 1.21)	0.055
		Outlier-corrected MR (MR-PRESSO)	1.17 (1.08-1.25)	6.71x10-5
		Contamination Mixture Model	1.13 (1.07, 1.22)	1.23x10-4
	Luminal A	IVW	1.28 (1.14, 1.45)	5.27 x10-3
		MR-Egger	1.25 (0.98, 1.58)	0.072
		Weighted median	1.24 (1.10, 1.40)	3.32x10-4
		Weighted mode	1.19 (1.04, 1.36)	0.014
		Outlier-corrected MR (MR-PRESSO)	1.27 (1.16-1.40)	1.82x10-6
		Contamination Mixture Model	1.25 (1.14, 1.42)	8.83x10-6
	Luminal B HER2 Negative	IVW	1.18 (1.03, 1.36)	0.02
		MR-Egger	1.49 (1.14, 1.96)	4.51 x10-3
		Weighted median	1.16 (0.91, 1.47)	0.24
		Weighted mode	1.11 (0.85, 1.45)	0.43
		Outlier-corrected MR (MR-PRESSO)	N/A	N/A
		Contamination Mixture Model	1.22 (1.06, 1.38)	7.97x10-3
Total Testosterone	Breast Cancer Overall	IVW	1.15 (1.10, 1.21)	9.39 x10-9
		MR-Egger	1.17 (1.07, 1.28)	6.43 x10-4
		Weighted median	1.14 (1.07, 1.22)	2.62 x10-5
		Weighted mode	1.15 (1.07, 1.24)	2.13 x10-4
		Outlier-corrected MR (MR-PRESSO)	1.15 (1.10-1.20)	7.45x10-10
		Contamination Mixture Model	1.15 (1.09, 1.19)	3.21x10-11
	Luminal A	IVW	1.22 (1.15, 1.30)	5.80 x10-11
		MR-Egger	1.26 (1.13, 1.41)	6.04 x10-5
		Weighted median	1.21 (1.11, 1.31)	1.57 x10-5
		Weighted mode	1.21 (1.11, 1.33)	3.63 x10-5
		Outlier-corrected MR (MR-PRESSO)	1.20 (1.14-1.27)	1.14x10-9
		Contamination Mixture Model	1.19 (1.14, 1.26)	1.62 x10-11
	Luminal B HER2 Negative	IVW	1.23 (1.13, 1.34)	1.02 x10-6
		MR-Egger	1.14 (0.97, 1.33)	0.1
		Weighted median	1.25 (1.07, 1.45)	3.82x10-3
		Weighted mode	1.20 (1.03, 1.41)	0.025
		Outlier-corrected MR (MR-PRESSO)	N/A	N/A
		Contamination Mixture Model	1.26 (1.16, 1.38)	3.67 x10-6
2hrG	Breast Cancer Overall	IVW	1.13 (0.97, 1.31)	0.12
		MR-Egger	1.41 (0.93, 2.14)	0.13
		Weighted median	1.05 (0.94, 1.16)	0.39
		Weighted mode	1.03 (0.92, 1.16)	0.68
		Outlier-corrected MR (MR-PRESSO)	1.04 (0.95-1.14)	0.4
		Contamination Mixture Model	1.05 (0.86, 1.16)	0.24
	Luminal A	IVW	1.10 (0.91, 1.33)	0.33
		MR-Egger	1.37 (0.80, 2.37)	0.28
		Weighted median	0.98 (0.87, 1.10)	0.67
		Weighted mode	0.94 (0.83, 1.08)	0.41
		Outlier-corrected MR (MR-PRESSO)	0.96 (0.87-1.05)	0.37
		Contamination Mixture Model	0.93 (0.81, 1.04)	0.068
	Luminal B HER2 Negative	IVW	1.18 (1.01, 1.37)	0.038
		MR-Egger	1.22 (0.77, 1.91)	0.41
		Weighted median	1.09 (0.89, 1.34)	0.38
		Weighted mode	1.06 (0.74, 1.50)	0.77
		Outlier-corrected MR (MR-PRESSO)	N/A	N/A
		Contamination Mixture Model	1.06 (0.92, 1.34)	0.41
HbA1c	Breast Cancer Overall	IVW	1.07 (0.87, 1.30)	0.54
		MR-Egger	1.01 (0.70, 1.47)	0.94
		Weighted median	0.96 (0.81, 1.14)	0.61
		Weighted mode	1.00 (0.86, 1.16)	0.96
		Outlier-corrected MR (MR-PRESSO)	0.99 (0.86-1.13)	0.84
		Contamination Mixture Model	1.03 (0.91, 1.16)	0.63
	Luminal A	IVW	1.04 (0.82, 1.33)	0.74
		MR-Egger	0.95 (0.61, 1.49)	0.84
		Weighted median	0.94 (0.75, 1.18)	0.62
		Weighted mode	0.94 (0.76, 1.17)	0.59
		Outlier-corrected MR (MR-PRESSO)	0.96 (0.80-1.15)	0.67
		Contamination Mixture Model	0.96 (0.79, 1.12)	0.6
	Luminal B HER2 Negative	IVW	0.96 (0.69, 1.34)	0.81
		MR-Egger	0.81 (0.45, 1.48)	0.5
		Weighted median	1.05 (0.66, 1.67)	0.84
		Weighted mode	0.71 (0.40, 1.26)	0.25
		Outlier-corrected MR (MR-PRESSO)	N/A	N/A
		Contamination Mixture Model	1.15 (0.50, 1.95)	0.48
T2D (BMI adj.)	Breast Cancer Overall	IVW	0.99 (0.94, 1.05)	0.78
		MR-Egger	1.17 (1.04, 1.32)	0.011
		Weighted median	1.04 (0.99, 1.09)	0.13
		Weighted mode	1.13 (1.08, 1.20)	2.32 x10-5
		Outlier-corrected MR (MR-PRESSO)	0.98 (0.94-1.02)	0.29
		Contamination Mixture Model	0.99 (0.94, 1.02)	0.29
	Luminal A	IVW	0.98 (0.91, 1.05)	0.52
		MR-Egger	1.23 (1.08, 1.41)	3.15 x10-3
		Weighted median	1.00 (0.93, 1.06)	0.9
		Weighted mode	1.18 (1.09, 1.27)	6.49 x10-5
		Outlier-corrected MR (MR-PRESSO)	0.95 (0.90-1.00)	0.06
		Contamination Mixture Model	0.93 (0.88, 1.01)	0.034
	Luminal B HER2 Negative	IVW	1.01 (0.93, 1.09)	0.79
		MR-Egger	1.14 (0.96, 1.35)	0.15
		Weighted median	1.09 (0.98, 1.21)	0.096
		Weighted mode	1.09 (0.97, 1.21)	0.16
		Outlier-corrected MR (MR-PRESSO)	1.03 (0.96-1.11)	0.36
		Contamination Mixture Model	1.02 (0.96, 1.09)	0.65
Adult BMI	Breast Cancer Overall	IVW	0.90 (0.84, 0.96)	1.08 x10-3
		MR-Egger	0.70 (0.59, 0.83)	3.56 x10-5
		Weighted median	0.90 (0.84, 0.96)	1.82 x10-3
		Weighted mode	0.95 (0.65, 1.38)	0.78
		Outlier-corrected MR (MR-PRESSO)	0.95 (0.90-1.00)	0.042
		Contamination Mixture Model	0.99 (0.91, 1.03)	0.73
	Luminal A	IVW	0.92 (0.86, 1.00)	0.039
		MR-Egger	0.74 (0.61, 0.91)	4.61 x10-3
		Weighted median	0.97 (0.89, 1.07)	0.57
		Weighted mode	1.12 (0.84, 1.49)	0.46
		Outlier-corrected MR (MR-PRESSO)	0.96 (0.90-1.03)	0.25
		Contamination Mixture Model	1 (0.94, 1.07)	1
	Luminal B HER2 Negative	IVW	0.89 (0.80, 0.99)	0.04
		MR-Egger	0.64 (0.48, 0.85)	2.23 x10-3
		Weighted median	0.82 (0.70, 0.95)	0.01
		Weighted mode	0.62 (0.46, 0.84)	1.96 x10-3
		Outlier-corrected MR (MR-PRESSO)	0.90 (0.81-0.99)	0.034
		Contamination Mixture Model	0.90 (0.78, 1.04)	0.14
Comparative body size at age 10	Breast Cancer Overall	IVW	0.62 (0.55, 0.70)	8.25x10-14
		MR-Egger	0.49 (0.37, 0.63)	1.94x10-7
		Weighted median	0.59 (0.52, 0.67)	2.36x10-15
		Weighted mode	0.55 (0.41, 0.73)	7.18x10-5
		Outlier-corrected MR (MR-PRESSO)	0.69 (0.63-0.76)	1.06x10-12
		Contamination Mixture Model	0.67 (0.61, 0.73)	3.10 x10-10
	Luminal A	IVW	0.65 (0.55, 0.74)	2.19x10-8
		MR-Egger	0.51 (0.37, 0.70)	5.88x10-5
		Weighted median	0.65 (0.56, 0.76)	4.82x10-7
		Weighted mode	0.62 (0.47, 0.82)	1.69x10-3
		Outlier-corrected MR (MR-PRESSO)	0.72 (0.65-0.81)	2.79x10-8
		Contamination Mixture Model	0.76 (0.63, 0.90)	9.22 x10-4
	Luminal B HER2 Negative	IVW	0.63 (0.52, 0.76)	1.87x10-6
		MR-Egger	0.47 (0.31, 0.69)	2.23x10-4
		Weighted median	0.56 (0.42, 0.74)	4.49x10-5
		Weighted mode	0.52 (0.36, 0.76)	7.86x10-4
		Outlier-corrected MR (MR-PRESSO)	0.64 (0.53-0.76)	1.85x10-6
		Contamination Mixture Model	0.53 (0.43, 0.68)	5.89 x10-6
