# Supplementary material for: Genetically proxied impaired GIPR signaling and risk of 6 cancers
Source: iScience. 2023 May 9;26(6):106848. doi: 10.1016/j.isci.2023.106848 (PMC10209536; doi:10.1016/j.isci.2023.106848)
Supplement: Table S7. Outlier SNPs removed when conducting outlier-correct analyses for MR-PRESSO analysis of the association of traits influenced by E354Q with breast cancer risk, related to Figure 5 [file mmc7.xlsx]

## Sheet: Sheet1
Supplementary Table 7: Outlier SNPs removed when conducting outlier-correct analyses for MR-PRESSO analysis of the association of traits influenced by E354Q with breast cancer risk
Instrument	Outcome	Outlier SNPs removed
BT	Overall breast cancer	rs11879227, rs1432679, rs2587507, rs62144584, rs7139079, rs7175852, rs7539478, rs9379084, rs9388769
	Luminal A	rs11879227, rs1432679, rs2587507, rs7078330, rs7175852, rs9379084, rs9388769
	Luminal B HER2 negative	N/A
TT	Overall breast cancer	rs1169289, rs11697333, rs11892043, rs7705845, rs8126001
	Luminal A	rs62231822, rs7673027, rs8111359
	Luminal B HER2 negative	N/A
2hrG	Overall breast cancer	rs150111048, rs1800437, rs2649999, rs4148646, rs550057, rs7903146
	Luminal A	rs150111048, rs1800437, rs2649999, rs550057, rs7903146
	Luminal B HER2 negative	N/A
HbA1c	Overall breast cancer	rs10774624, rs11039154, rs651007, rs7903146, rs8138197
	Luminal A	rs10774624, rs651007, rs7903146, rs8138197
	Luminal B HER2 negative	N/A
T2D (adj. for BMI)	Overall breast cancer	rs6905288, rs7501939, rs58542926, rs4812831
	Luminal A	rs6905288, rs10842994, rs7501939, rs4812831
	Luminal B HER2 negative	rs6905288, rs58542926
Adult BMI	Overall breast cancer	rs61828641, rs3866805, rs76702514, rs6710091, rs111598585, rs11134679, rs9294260, rs10809621, rs71495038, rs7070670, rs12259464, rs6265, rs6597975, rs1320251
	Luminal A	rs61828641, rs76702514, rs62190049, rs11099020, rs17056301, rs36061954, rs7893571, rs2172131, rs11079849
	Luminal B HER2 negative	rs36007635
Comparative body size aged 10	Overall breast cancer	rs2609115, rs10938398, rs7377083, rs62425398, rs67679818, rs1552759, rs10133279, rs116399833
	Luminal A	rs2609115, rs10938398, rs7377083, rs67679818, rs1552759, rs10133279, rs1013737, rs116399833
	Luminal B HER2 negative	rs10938398
