# Supplementary material for: Genetically proxied impaired GIPR signaling and risk of 6 cancers
Source: iScience. 2023 May 9;26(6):106848. doi: 10.1016/j.isci.2023.106848 (PMC10209536; doi:10.1016/j.isci.2023.106848)
Supplement: Table S8. MVMR results for adult BMI and comparative body size at age 10 on breast cancer risk (by histotype), related to Figure 5 [file mmc8.xlsx]

## Sheet: Sheet1
Supplementary Table 8: MVMR results for adult BMI and comparative body size at age 10 on breast cancer risk (by histotype)
Instrument	Outcome	OR (95% CI)	P value
Overall Breast Cancer	Adult BMI	1.09 (0.99, 1.20)	0.085
	Comparative Body Size aged 10	0.56 (0.46, 0.67)	5.04x10-10
Luminal B HER2 Negative	Adult BMI	1.14 (0.96, 1.35)	0.13
	Comparative Body Size aged 10	0.51 (0.37, 0.70)	3.10x10-5
