# Supplementary material for: Genetically proxied impaired GIPR signaling and risk of 6 cancers
Source: iScience. 2023 May 9;26(6):106848. doi: 10.1016/j.isci.2023.106848 (PMC10209536; doi:10.1016/j.isci.2023.106848)
Supplement: Table S9. Participant characteristics and covariates included in adjustment strategies across each GWAS for each trait examined, related to Figures 1–5 — ∗There were differing study level adjustment stategies between studies used for most traits. Only those that were present in all studies have been listed. [file mmc9.xlsx]

## Sheet: Sheet1
Supplementary Table 9: Participant characteristics and covariates included in adjustment strategies across each GWAS for each trait examined.
Trait	Sample Size	Participant characteristics	Covariates included in model*	Reference
BMI	461460	European ancestry, sex-combined	Information not available	IEU GWAS catalogue id: ukb-b-19953 https://gwas.mrcieu.ac.uk/datasets/ukb-b-19953/
BMI (female-specific)	339224	European ancestry, female	Age, age squared, and any necessary study-specific covariates	Locke et al, 2015. DOI: 10.1038/nature14177
Childhood BMI	39620	European ancestry, children between 2 and 10 years of age, sex-combined	Age, sex	Vogelezang et al, 2020. DOI: 10.1371/journal.pgen.1008718
Comparative Body Size aged 10	454718	European ancestry, sex-combined	Information not available	IEU GWAS catalogue id: ukb-b-4650 https://gwas.mrcieu.ac.uk/datasets/ukb-b-4650/
Type 2 diabetes (adjusted for BMI)	48,286 cases, 250,671 controls	White European ancestry, sex-combined	Age, sex (where appropriate), BMI, and additional study-specific covariates	Mahajan, A et al 2018. DOI: 10.1038/s41588-018-0084-1
Type 2 diabetes (unadjusted for BMI)	48,286 cases, 250,671 controls	White European ancestry, sex-combined	Age, sex (where appropriate), and additional study-specific covariates	Mahajan, A et al 2018. DOI: 10.1038/s41588-018-0084-1
Bioavailable testosterone	188507	Females with White European ancestry	Age, dilution, batch, mins since blood draw, time of blood draw, menopause, operation status	Ruth, K et al 2020. DOI: 10.1038/s41591-020-0751-5
Total testosterone	230454	Females with White European ancestry	Fasting time, age, centre, chip/release of genetic data	Ruth, K et al 2020. DOI: 10.1038/s41591-020-0751-5
Sex hormone-binding globulin (adjusted for BMI)	188908	Females with White European ancestry	Age, BMI, batch, dilution, menopause status, operation status	Ruth, K et al 2020. DOI: 10.1038/s41591-020-0751-5
Sex hormone-binding globulin (unadjusted for BMI)	189473	Females with White European ancestry	Age, dilution, batch, mins since blood draw, time of blood draw, menopause, operation status. Includes individuals at lower limit.	Ruth, K et al 2020. DOI: 10.1038/s41591-020-0751-5
Fasting glucose	281416	European ancestry, sex-combined	Age, sex, BMI. Note some study samples unadjusted for any covariates.	Chen J et al, 2021. DOI: 10.1038/s41588-021-00852-9
2hr glucose	281416	European ancestry, sex-combined	Age, sex, BMI. Note some study samples unadjusted for any covariates.	Chen J et al, 2021. DOI: 10.1038/s41588-021-00852-9
HbA1c	281416	European ancestry, sex-combined	Age, sex. Note some study samples unadjusted for any covariates.	Chen J et al, 2021. DOI: 10.1038/s41588-021-00852-9
Fasting Insulin	281416	European ancestry, sex-combined	Age, sex, BMI. Note some study samples unadjusted for any covariates.	Chen J et al, 2021. DOI: 10.1038/s41588-021-00852-9
AUCins AUCgluc	5318	European ancestry, sex-combined	Additional study-specific covariates	Prokopenko I et al, 2014. DOI: 10.1371/journal.pgen.1004235
AUCins	5318	European ancestry, sex-combined	Additional study-specific covariates	Prokopenko I et al, 2014. DOI: 10.1371/journal.pgen.1004235
CIR	5318	European ancestry, sex-combined	Additional study-specific covariates	Prokopenko I et al, 2014. DOI: 10.1371/journal.pgen.1004235
CIR_ISI	5318	European ancestry, sex-combined	Additional study-specific covariates	Prokopenko I et al, 2014. DOI: 10.1371/journal.pgen.1004235
DI	5318	European ancestry, sex-combined	Additional study-specific covariates	Prokopenko I et al, 2014. DOI: 10.1371/journal.pgen.1004235
Incr30	5318	European ancestry, sex-combined	Additional study-specific covariates	Prokopenko I et al, 2014. DOI: 10.1371/journal.pgen.1004235
Ins30_BMI	5318	European ancestry, sex-combined	Additional study-specific covariates	Prokopenko I et al, 2014. DOI: 10.1371/journal.pgen.1004235
Ins30	5318	European ancestry, sex-combined	Additional study-specific covariates	Prokopenko I et al, 2014. DOI: 10.1371/journal.pgen.1004235
ISI	5318	European ancestry, sex-combined	Additional study-specific covariates	Prokopenko I et al, 2014. DOI: 10.1371/journal.pgen.1004235
Glucagon	3301	European ancestry, sex-combined	Age, sex, duration between blood draw and processing (binary, ≤1 day/>1day) and the first three principal components of ancestry from multi-dimensional scaling.	Sun et al, 2018. DOI: 10.1038/s41586-018-0175-2
HOMA-IR	37037	European ancestry, sex-combined	Variable (some studies adjusted for age, sex, and/or BMI)	Dupuis et al, 2010. DOI: 10.1038/ng.520
HOMA-B	36466	European ancestry, sex-combined	Variable (some studies adjusted for age, sex, and/or BMI)	Dupuis et al, 2010. DOI: 10.1038/ng.520
IGF-1	342439	European ancestry, sex-combined	Age, age^2, inferred_sex, age * inferred_sex, age^2 * inferred_sex, and PCs 1-20.	UK Biobank, Neale Lab. IEU GWAS catelogue id: ukb-d-30700_irnt https://gwas.mrcieu.ac.uk/datasets/ukb-d-30770_irnt/
HDL	1320000	European ancestry, sex-combined	Age, age squared, principal components of ancestry and any necessary study-specific covariates	Graham et al, 2021. DOI: 10.1038/s41586-021-04064-3
LDL	1320000	European ancestry, sex-combined	Age, age squared, principal components of ancestry and any necessary study-specific covariates	Graham et al, 2021. DOI: 10.1038/s41586-021-04064-3
Breast cancer risk in FinnGen consortium	8,401 breast cancer cases and 99,321 controls	Finnist ancestry, sex-combined	Sex, age, and genetic principal components	Kurki et al., 2022. DOI: https://doi.org/10.1101/2022.03.03.22271360
Breast cancer risk among BRCA1 mutation carriers	7,502 did not develop breast or ovarian cancer; 2,009 developed ovarian cancer only; 8,601 developed breast cancer only, and 924 developed breast and ovarian cancer	European ancestry, female only, aged 18 years old or over	First 10 principle components, country (OncoArray) and study (iCOGs)	Milne et al, 2019. DOI: 10.1038/ng.3785
Breast cancer risk among BRCA2 mutation carriers	5,354 did not develop breast or ovarian cancer; 692 developed ovarian cancer only; 6,104 developed breast cancer only; and 262 developed breast and ovarian cancer	European ancestry, female only, aged 18 years old or over	The analyses were adjusted for study and for population substructure by including the eigenvectors of project-specific principal components as covariates in the model	Phelan et al, 2017. DOI:10.1038/ng.3826
*There were differing study level adjustment stategies between studies used for most traits. Only those that were present in all studies have been listed.
